# Supplementary material for: Feature Selection and Prediction of Pediatric Tuina in Attention Deficit/Hyperactivity Disorder Management: A Machine Learning Approach Based on Parent-Reported Children’s Constitution
Source: Bioengineering (Basel). 2025 Sep 23;12(10):1012. doi: 10.3390/bioengineering12101012 (PMC12561778; doi:10.3390/bioengineering12101012)
Supplement: Supplementary file 1 [file bioengineering-12-01012-s001.zip]

Archive with 6 entries (6 files):
- S1.docx
- S2.docx
- S3a.xlsx
- S3b.xlsx
- S3c.xlsx
- S3d.xlsx
