# Supplementary material for: Feature Selection and Prediction of Pediatric Tuina in Attention Deficit/Hyperactivity Disorder Management: A Machine Learning Approach Based on Parent-Reported Children’s Constitution
Source: Bioengineering (Basel). 2025 Sep 23;12(10):1012. doi: 10.3390/bioengineering12101012 (PMC12561778; doi:10.3390/bioengineering12101012)
Supplement: Supplementary file 1 [file bioengineering-12-01012-s001.zip › S3a.xlsx]

## Sheet: feature_spearman_corr
	Symptom 1	Symptom 2	Symptom 3	Symptom 4	Symptom 5	Symptom 6	Symptom 7	Symptom 8	Symptom 9	Symptom 10	Symptom 11	Symptom 12	Symptom 13	Symptom 14	Symptom 15	Symptom 16	Symptom 17	Symptom 18	Symptom 19	Symptom 20	Symptom 21	Symptom 22	Symptom 23	Symptom 24	Symptom 25	Symptom 26	Symptom 27	Symptom 28	Symptom 29	Symptom 30	Symptom 31	Symptom 32	Symptom 33	Symptom 34	Symptom 35	Symptom 36	Symptom 37	Symptom 38	Symptom 39	Symptom 40	Symptom 41	Symptom 42	Symptom 43	Symptom 44	Symptom 45	Symptom 46	Symptom 47	Symptom 48	Symptom 49
Symptom 1	1	0.194923	0.039935	0.022002	0.0237638	-0.00388727	0.180641	0.0753712	-0.0928082	0.0335409	0.00250855	0.083817	-0.0501261	-0.015646	0.0556524	-0.0372454	0.0152701	0.00524299	0.00666927	-0.0042875	-0.0259377	0.0675459	-0.159673	-0.0800684	0.027109	0.0969263	-0.00424098	-0.0532919	-0.0354174	-0.0313422	-0.0669647	0.0063297	0.0816275	0.111893	0.0635086	0.0445318	-0.0912357	0.144117	-0.102449	0.00173737	0.0175829	0.0846174	-0.0144521	-0.0365732	-0.0363386	-0.0946718	-0.100061	-0.06262	-0.0403227
Symptom 2	0.194923	1	0.410624	-0.11368	-0.150647	-0.0370521	-0.0608702	-0.0480701	-0.0934344	-0.0937682	-0.0440718	-0.0702671	-0.2737	0.0981189	0.185542	0.156451	0.170314	0.102025	0.122235	0.0667445	0.127892	0.069834	0.00582669	0.0459001	0.140142	0.0853746	0.131095	0.0806255	0.0724066	0.0999844	0.108721	0.0830562	0.0913983	0.0990255	0.0745599	0.103302	0.193775	0.00966297	-0.0290429	0.0786569	0.119719	0.0840799	0.0750476	0.082704	0.0704192	0.0422933	0.0662223	0.036384	0.129768
Symptom 3	0.039935	0.410624	1	-0.138674	-0.183417	-0.0377001	-0.183029	-0.12715	-0.143581	-0.116314	-0.0986344	-0.180573	-0.490868	0.143975	0.258976	0.216535	0.210139	0.150359	0.135684	0.0705724	0.128445	0.072643	0.0338515	0.0529554	0.154482	0.116655	0.187248	0.0895686	0.119843	0.13916	0.148091	0.136505	0.0281046	0.126576	0.0917502	0.135915	0.219307	-0.0314261	-0.0123481	0.146454	0.106701	0.0843889	0.123835	0.0826694	0.113602	0.113009	0.117969	0.107773	0.179876
Symptom 4	0.022002	-0.11368	-0.138674	1	0.240606	0.034156	0.0397396	-0.0107998	0.0187954	0.0527758	-0.0237083	0.014128	0.0307595	-0.35279	-0.409053	-0.15432	-0.264117	-0.248174	-0.212089	-0.0690587	-0.0682715	-0.0625602	-0.0391586	-0.0474848	-0.112191	-0.0196304	-0.0307844	-0.0414548	-0.0541391	-0.0471986	-0.0746306	-0.0289548	-0.119699	-0.0823881	-0.0940966	-0.209818	-0.129231	-0.0157796	-0.0163116	-0.0902604	-0.0066955	-0.0302737	-0.0189756	-0.0398026	-0.0805355	-0.0227016	-0.0811449	-0.0641104	-0.0641765
Symptom 5	0.0237638	-0.150647	-0.183417	0.240606	1	0.0448577	0.0453145	-0.00537483	-0.0214135	0.00631956	-0.045669	-0.00908643	0.0650748	-0.137328	-0.197953	-0.078414	-0.109897	-0.148082	-0.0841787	-0.0289578	-0.0492581	-0.00746609	-0.0350259	-0.0159526	-0.0501139	-0.00240958	-0.0448668	-0.0162124	-0.00985837	-0.0337646	-0.0496581	-0.0274666	-0.0108124	-0.0413368	-0.00311343	-0.0883098	-0.0822467	-0.000656757	-0.0432424	-0.0148658	-0.0242977	-0.0107711	-0.0584873	0.00627375	-0.0558298	-0.0585109	-0.0366446	-0.0476009	-0.0133728
Symptom 6	-0.00388727	-0.0370521	-0.0377001	0.034156	0.0448577	1	-0.0340556	-0.0269954	0.000597863	0.0377996	0.0111035	0.0475849	0.0294332	-0.0117546	0.019442	-0.00789616	-0.0126403	0.062829	0.0090802	-0.0370341	-0.0256131	0.0352776	-0.0409518	-0.023243	-0.0425681	-0.0557076	0.011932	0.002632	-0.0336302	-0.116565	-0.0465891	-0.0363215	0.0473945	0.0127962	-0.00767053	-0.00882435	0.0013749	-0.0453635	0.023386	-0.0158505	-0.00371248	0.0344309	-0.00674919	-0.0301908	0.000559395	-0.0182697	-0.0272055	-0.014285	-0.0205287
Symptom 7	0.180641	-0.0608702	-0.183029	0.0397396	0.0453145	-0.0340556	1	0.604286	0.268256	0.103965	0.181967	0.460198	0.370545	-0.000517877	-0.0117871	-0.0737589	-0.025206	-0.0677743	-0.00116021	-0.301167	-0.117555	0.129831	-0.333158	-0.307913	-0.144171	-0.122115	-0.152962	-0.288338	-0.182936	-0.176417	-0.147453	-0.0667713	0.0324296	0.0646214	0.1422	0.0135588	-0.132136	0.564028	0.112773	0.0360592	0.0807985	0.145153	-0.0147359	-0.0234265	-0.112447	-0.24955	-0.233862	-0.23089	-0.14891
Symptom 8	0.0753712	-0.0480701	-0.12715	-0.0107998	-0.00537483	-0.0269954	0.604286	1	0.346628	0.139634	0.184602	0.457407	0.341864	0.0205943	-0.000319573	-0.0727757	-0.00172808	-0.00317041	0.00927856	-0.458541	-0.125111	0.149208	-0.268931	-0.358365	-0.0911374	-0.159415	-0.134008	-0.153849	-0.150033	-0.155395	-0.135001	-0.106441	0.0344266	0.0444414	0.180882	0.0492324	-0.0404787	0.422902	0.210968	0.0262208	0.0758261	0.169766	0.0299957	-0.0271629	-0.0619025	-0.167468	-0.191985	-0.162339	-0.0727654
Symptom 9	-0.0928082	-0.0934344	-0.143581	0.0187954	-0.0214135	0.000597863	0.268256	0.346628	1	0.274905	0.245511	0.288649	0.28276	0.0286403	-0.0164903	-0.0606839	-0.0380785	-0.0715859	-0.00965496	-0.189808	-0.119725	0.128505	-0.0886218	-0.125285	-0.0629766	-0.672803	-0.146685	-0.033603	-0.212277	-0.289623	-0.206256	-0.156722	0.0989126	0.00167574	0.00490178	-0.0304359	-0.0905213	0.122187	0.552532	-0.0144369	0.0381366	0.133171	0.0331208	-0.129388	-0.0297211	-0.172691	-0.166553	-0.164956	-0.0847077
Symptom 10	0.0335409	-0.0937682	-0.116314	0.0527758	0.00631956	0.0377996	0.103965	0.139634	0.274905	1	0.147096	0.188177	0.212354	-0.0503688	-0.0698122	-0.120854	-0.0607504	-0.135124	-0.101263	-0.130348	-0.138274	0.00147752	-0.0694596	-0.0979672	-0.121118	-0.21727	-0.119633	0.0690404	-0.137354	-0.127591	-0.542469	-0.199271	-0.10426	-0.0973543	-0.0686621	-0.103973	-0.1189	-0.0174335	0.0982409	-0.389422	-0.0966862	-0.0456497	-0.0443452	-0.711437	-0.152011	-0.197942	-0.211223	-0.138825	-0.114056
Symptom 11	0.00250855	-0.0440718	-0.0986344	-0.0237083	-0.045669	0.0111035	0.181967	0.184602	0.245511	0.147096	1	0.326966	0.317981	0.0211948	0.0121941	-0.0339251	-0.0537556	-0.0730871	-0.0161596	-0.124568	-0.123137	0.0663852	-0.0854829	-0.118773	-0.111015	-0.202493	-0.109164	-0.10063	-0.124671	-0.163677	-0.0921013	-0.46557	-0.0332894	-0.0497692	0.00755483	-0.0902471	-0.143637	0.105716	0.109289	0.00638636	-0.235079	-0.0127231	-0.0517516	-0.0476988	-0.0240025	-0.0853254	-0.0891215	-0.0955814	-0.117308
Symptom 12	0.083817	-0.0702671	-0.180573	0.014128	-0.00908643	0.0475849	0.460198	0.457407	0.288649	0.188177	0.326966	1	0.455608	-0.0502525	-0.0362685	-0.121869	-0.0925778	-0.0637034	-0.0533088	-0.361264	-0.214217	0.074333	-0.304863	-0.439503	-0.18806	-0.20569	-0.160146	-0.224863	-0.169932	-0.157645	-0.202624	-0.145121	-0.0369578	-0.0366247	-0.0617055	-0.098754	-0.172517	0.312504	0.102887	-0.0193647	-0.0732536	0.0545984	-0.0411833	-0.12687	-0.23483	-0.449835	-0.411153	-0.421845	-0.175625
Symptom 13	-0.0501261	-0.2737	-0.490868	0.0307595	0.0650748	0.0294332	0.370545	0.341864	0.28276	0.212354	0.317981	0.455608	1	-0.0552267	-0.0882518	-0.178844	-0.112786	-0.0774132	-0.0826244	-0.223088	-0.203221	0.0263777	-0.150479	-0.193702	-0.202003	-0.186561	-0.270189	-0.163473	-0.234256	-0.231467	-0.179861	-0.18747	-0.00272327	-0.103315	-0.0310928	-0.092382	-0.209945	0.218019	0.0735148	-0.0986791	-0.0886508	-0.0114485	-0.115889	-0.0835763	-0.103662	-0.219868	-0.217092	-0.217159	-0.196898
Symptom 14	-0.015646	0.0981189	0.143975	-0.35279	-0.137328	-0.0117546	-0.000517877	0.0205943	0.0286403	-0.0503688	0.0211948	-0.0502525	-0.0552267	1	0.571845	0.343087	0.568902	0.336039	0.401195	0.14006	0.158382	0.0546323	0.0567328	0.0719527	0.120898	0.0341681	0.146912	0.0859757	0.0590321	0.0368869	0.0949183	0.030739	0.107324	0.0989258	0.127683	0.374884	0.20696	0.0551025	0.0830086	0.134339	0.0619931	0.00274894	0.0328529	0.0723945	0.0628464	0.056138	0.105546	0.0810946	0.157752
Symptom 15	0.0556524	0.185542	0.258976	-0.409053	-0.197953	0.019442	-0.0117871	-0.000319573	-0.0164903	-0.0698122	0.0121941	-0.0362685	-0.0882518	0.571845	1	0.334594	0.445576	0.494472	0.334115	0.091702	0.115464	0.148507	0.0522979	0.0243281	0.124333	0.0480279	0.140324	0.0638349	0.060538	0.0499792	0.0991177	0.07579	0.141096	0.149965	0.127846	0.330862	0.206974	0.0852727	0.0581359	0.187258	0.0790403	0.08235	0.073709	0.106371	0.128275	0.0844936	0.119841	0.10248	0.147477
Symptom 16	-0.0372454	0.156451	0.216535	-0.15432	-0.078414	-0.00789616	-0.0737589	-0.0727757	-0.0606839	-0.120854	-0.0339251	-0.121869	-0.178844	0.343087	0.334594	1	0.417751	0.278047	0.351897	0.2004	0.385493	0.12295	0.0999542	0.11322	0.349803	0.122791	0.449942	0.214251	0.185999	0.144909	0.213839	0.101738	0.139227	0.170198	0.0844849	0.207156	0.254724	0.0131905	0.105939	0.186707	0.118953	0.113482	0.204717	0.123782	0.157366	0.184238	0.200484	0.178705	0.28552
Symptom 17	0.0152701	0.170314	0.210139	-0.264117	-0.109897	-0.0126403	-0.025206	-0.00172808	-0.0380785	-0.0607504	-0.0537556	-0.0925778	-0.112786	0.568902	0.445576	0.417751	1	0.346297	0.584787	0.178209	0.284132	0.0505612	0.0801441	0.100211	0.215091	0.101778	0.234363	0.093144	0.136869	0.102713	0.113416	0.0423907	0.0892131	0.115312	0.11971	0.399836	0.24427	0.0552478	0.0713243	0.12993	0.0953888	0.0336357	0.153018	0.0927865	0.144512	0.109555	0.156319	0.134693	0.215533
Symptom 18	0.00524299	0.102025	0.150359	-0.248174	-0.148082	0.062829	-0.0677743	-0.00317041	-0.0715859	-0.135124	-0.0730871	-0.0637034	-0.0774132	0.336039	0.494472	0.278047	0.346297	1	0.312804	0.170033	0.198819	0.15916	0.0761541	0.0920358	0.198687	0.130707	0.208098	0.128112	0.124809	0.125142	0.179351	0.117061	0.152288	0.174034	0.149411	0.317476	0.270404	0.0546722	0.0395527	0.212403	0.130984	0.106571	0.216262	0.177923	0.102296	0.158694	0.166397	0.156366	0.208865
Symptom 19	0.00666927	0.122235	0.135684	-0.212089	-0.0841787	0.0090802	-0.00116021	0.00927856	-0.00965496	-0.101263	-0.0161596	-0.0533088	-0.0826244	0.401195	0.334115	0.351897	0.584787	0.312804	1	0.224519	0.366457	0.12452	0.0343282	0.107971	0.256523	0.114877	0.23584	0.105323	0.118376	0.119475	0.171753	0.100198	0.126796	0.136331	0.102099	0.325789	0.24439	0.0775527	0.071174	0.176058	0.140736	0.0811268	0.14415	0.129917	0.069073	0.135615	0.127035	0.11452	0.200465
Symptom 20	-0.0042875	0.0667445	0.0705724	-0.0690587	-0.0289578	-0.0370341	-0.301167	-0.458541	-0.189808	-0.130348	-0.124568	-0.361264	-0.223088	0.14006	0.091702	0.2004	0.178209	0.170033	0.224519	1	0.363556	-0.0120549	0.303105	0.517919	0.250504	0.246308	0.256664	0.25642	0.245451	0.202574	0.192639	0.135587	0.0789414	0.093593	-0.096436	0.094241	0.134733	-0.247932	-0.128551	0.0687001	0.0342985	-0.0346943	0.112573	0.121148	0.119729	0.25082	0.26955	0.245035	0.187116
Symptom 21	-0.0259377	0.127892	0.128445	-0.0682715	-0.0492581	-0.0256131	-0.117555	-0.125111	-0.119725	-0.138274	-0.123137	-0.214217	-0.203221	0.158382	0.115464	0.385493	0.284132	0.198819	0.366457	0.363556	1	0.0860844	0.1335	0.196391	0.311783	0.217495	0.372082	0.181261	0.206729	0.224586	0.226631	0.145319	0.123652	0.156647	0.0515922	0.147469	0.230759	-0.0350592	0.052923	0.176909	0.177179	0.0870268	0.206408	0.127445	0.0741748	0.204063	0.189234	0.162501	0.26486
Symptom 22	0.0675459	0.069834	0.072643	-0.0625602	-0.00746609	0.0352776	0.129831	0.149208	0.128505	0.00147752	0.0663852	0.074333	0.0263777	0.0546323	0.148507	0.12295	0.0505612	0.15916	0.12452	-0.0120549	0.0860844	1	-0.0198829	-0.0284189	0.108516	-0.00169521	0.0754892	0.0422814	-0.0337423	-0.00587704	0.0201304	0.0307136	0.178067	0.506917	0.166693	0.137549	0.084156	0.194714	0.17881	0.147329	0.183694	0.585539	0.212939	0.0409994	0.0756122	0.0331846	0.0477842	0.045125	0.106805
Symptom 23	-0.159673	0.00582669	0.0338515	-0.0391586	-0.0350259	-0.0409518	-0.333158	-0.268931	-0.0886218	-0.0694596	-0.0854829	-0.304863	-0.150479	0.0567328	0.0522979	0.0999542	0.0801441	0.0761541	0.0343282	0.303105	0.1335	-0.0198829	1	0.48297	0.219696	0.141273	0.139914	0.226511	0.16672	0.17264	0.168744	0.126696	0.0407694	0.0137818	-0.0713344	0.0706373	0.117639	-0.431915	-0.0656333	-0.00532838	-0.00199708	-0.0735764	0.0705876	0.106665	0.171534	0.230665	0.255773	0.246617	0.137275
Symptom 24	-0.0800684	0.0459001	0.0529554	-0.0474848	-0.0159526	-0.023243	-0.307913	-0.358365	-0.125285	-0.0979672	-0.118773	-0.439503	-0.193702	0.0719527	0.0243281	0.11322	0.100211	0.0920358	0.107971	0.517919	0.196391	-0.0284189	0.48297	1	0.308804	0.207793	0.184443	0.264297	0.193658	0.159367	0.204053	0.170303	0.0804142	0.0606999	-0.0581728	0.0604903	0.111414	-0.343162	-0.0925221	0.0143755	0.0326968	-0.0626349	0.102911	0.127051	0.206836	0.29791	0.292495	0.265743	0.127214
Symptom 25	0.027109	0.140142	0.154482	-0.112191	-0.0501139	-0.0425681	-0.144171	-0.0911374	-0.0629766	-0.121118	-0.111015	-0.18806	-0.202003	0.120898	0.124333	0.349803	0.215091	0.198687	0.256523	0.250504	0.311783	0.108516	0.219696	0.308804	1	0.241911	0.399721	0.271255	0.221465	0.204272	0.168066	0.210982	0.193542	0.205316	0.080105	0.210318	0.262123	-0.0749976	0.126536	0.168534	0.245345	0.116699	0.23289	0.153898	0.152478	0.222316	0.236065	0.199128	0.334984
Symptom 26	0.0969263	0.0853746	0.116655	-0.0196304	-0.00240958	-0.0557076	-0.122115	-0.159415	-0.672803	-0.21727	-0.202493	-0.20569	-0.186561	0.0341681	0.0480279	0.122791	0.101778	0.130707	0.114877	0.246308	0.217495	-0.00169521	0.141273	0.207793	0.241911	1	0.273722	0.12927	0.27478	0.334555	0.267126	0.241516	-0.00613182	0.120799	0.049917	0.120945	0.13865	-0.0457413	-0.516391	0.0902831	0.0425729	-0.0297662	0.0808485	0.189331	0.0761276	0.229882	0.197513	0.182072	0.150275
Symptom 27	-0.00424098	0.131095	0.187248	-0.0307844	-0.0448668	0.011932	-0.152962	-0.134008	-0.146685	-0.119633	-0.109164	-0.160146	-0.270189	0.146912	0.140324	0.449942	0.234363	0.208098	0.23584	0.256664	0.372082	0.0754892	0.139914	0.184443	0.399721	0.273722	1	0.326559	0.329949	0.270722	0.20623	0.180824	0.114278	0.178827	0.0876545	0.17347	0.25248	-0.0581873	0.0259883	0.166496	0.161322	0.0548706	0.204893	0.110649	0.172334	0.236549	0.245822	0.224005	0.306683
Symptom 28	-0.0532919	0.0806255	0.0895686	-0.0414548	-0.0162124	0.002632	-0.288338	-0.153849	-0.033603	0.0690404	-0.10063	-0.224863	-0.163473	0.0859757	0.0638349	0.214251	0.093144	0.128112	0.105323	0.25642	0.181261	0.0422814	0.226511	0.264297	0.271255	0.12927	0.326559	1	0.343429	0.229272	0.162717	0.149272	0.10693	0.0831149	0.0477939	0.1185	0.198849	-0.209069	0.0663785	0.031289	0.0628438	0.0155574	0.135619	-0.0343914	0.142981	0.209708	0.205752	0.22292	0.250286
Symptom 29	-0.0354174	0.0724066	0.119843	-0.0541391	-0.00985837	-0.0336302	-0.182936	-0.150033	-0.212277	-0.137354	-0.124671	-0.169932	-0.234256	0.0590321	0.060538	0.185999	0.136869	0.124809	0.118376	0.245451	0.206729	-0.0337423	0.16672	0.193658	0.221465	0.27478	0.329949	0.343429	1	0.609324	0.282409	0.26383	-0.0223813	0.0513431	0.0222277	0.156518	0.23726	-0.144056	-0.0841394	0.0770551	0.12904	-0.126253	0.119258	0.128276	0.122806	0.182552	0.211245	0.153299	0.184865
Symptom 30	-0.0313422	0.0999844	0.13916	-0.0471986	-0.0337646	-0.116565	-0.176417	-0.155395	-0.289623	-0.127591	-0.163677	-0.157645	-0.231467	0.0368869	0.0499792	0.144909	0.102713	0.125142	0.119475	0.202574	0.224586	-0.00587704	0.17264	0.159367	0.204272	0.334555	0.270722	0.229272	0.609324	1	0.277914	0.305438	-0.14637	0.0480717	0.0350383	0.152773	0.258986	-0.115677	-0.174948	0.0511402	0.119973	-0.0699876	0.120926	0.123269	0.0805664	0.17028	0.199545	0.128422	0.195043
Symptom 31	-0.0669647	0.108721	0.148091	-0.0746306	-0.0496581	-0.0465891	-0.147453	-0.135001	-0.206256	-0.542469	-0.0921013	-0.202624	-0.179861	0.0949183	0.0991177	0.213839	0.113416	0.179351	0.171753	0.192639	0.226631	0.0201304	0.168744	0.204053	0.168066	0.267126	0.20623	0.162717	0.282409	0.277914	1	0.309397	0.141944	0.139456	0.102578	0.15376	0.234487	-0.0496067	-0.0627377	0.384425	0.15325	0.0219655	0.0999345	0.585616	0.199501	0.257296	0.288057	0.214041	0.173434
Symptom 32	0.0063297	0.0830562	0.136505	-0.0289548	-0.0274666	-0.0363215	-0.0667713	-0.106441	-0.156722	-0.199271	-0.46557	-0.145121	-0.18747	0.030739	0.07579	0.101738	0.0423907	0.117061	0.100198	0.135587	0.145319	0.0307136	0.126696	0.170303	0.210982	0.241516	0.180824	0.149272	0.26383	0.305438	0.309397	1	0.294833	0.198457	0.104984	0.159478	0.220135	-0.0125273	-0.0219828	0.147435	0.37571	0.0941249	0.168957	0.191033	0.0811112	0.137392	0.133793	0.0952922	0.140253
Symptom 33	0.0816275	0.0913983	0.0281046	-0.119699	-0.0108124	0.0473945	0.0324296	0.0344266	0.0989126	-0.10426	-0.0332894	-0.0369578	-0.00272327	0.107324	0.141096	0.139227	0.0892131	0.152288	0.126796	0.0789414	0.123652	0.178067	0.0407694	0.0804142	0.193542	-0.00613182	0.114278	0.10693	-0.0223813	-0.14637	0.141944	0.294833	1	0.360528	0.20269	0.178365	0.158338	0.114077	0.212398	0.218141	0.241863	0.291634	0.155626	0.127058	0.126315	0.0966813	0.110008	0.105583	0.116431
Symptom 34	0.111893	0.0990255	0.126576	-0.0823881	-0.0413368	0.0127962	0.0646214	0.0444414	0.00167574	-0.0973543	-0.0497692	-0.0366247	-0.103315	0.0989258	0.149965	0.170198	0.115312	0.174034	0.136331	0.093593	0.156647	0.506917	0.0137818	0.0606999	0.205316	0.120799	0.178827	0.0831149	0.0513431	0.0480717	0.139456	0.198457	0.360528	1	0.184411	0.162299	0.186922	0.170685	0.141459	0.240697	0.262389	0.499099	0.245168	0.141044	0.104693	0.104641	0.111597	0.0950155	0.177011
Symptom 35	0.0635086	0.0745599	0.0917502	-0.0940966	-0.00311343	-0.00767053	0.1422	0.180882	0.00490178	-0.0686621	0.00755483	-0.0617055	-0.0310928	0.127683	0.127846	0.0844849	0.11971	0.149411	0.102099	-0.096436	0.0515922	0.166693	-0.0713344	-0.0581728	0.080105	0.049917	0.0876545	0.0477939	0.0222277	0.0350383	0.102578	0.104984	0.20269	0.184411	1	0.290538	0.212255	0.35302	0.187868	0.239924	0.211297	0.247506	0.138523	0.113561	0.247761	0.196431	0.228486	0.234894	0.145536
Symptom 36	0.0445318	0.103302	0.135915	-0.209818	-0.0883098	-0.00882435	0.0135588	0.0492324	-0.0304359	-0.103973	-0.0902471	-0.098754	-0.092382	0.374884	0.330862	0.207156	0.399836	0.317476	0.325789	0.094241	0.147469	0.137549	0.0706373	0.0604903	0.210318	0.120945	0.17347	0.1185	0.156518	0.152773	0.15376	0.159478	0.178365	0.162299	0.290538	1	0.396098	0.114886	0.160561	0.256917	0.214271	0.209008	0.19632	0.144863	0.169063	0.183665	0.191596	0.201549	0.228963
Symptom 37	-0.0912357	0.193775	0.219307	-0.129231	-0.0822467	0.0013749	-0.132136	-0.0404787	-0.0905213	-0.1189	-0.143637	-0.172517	-0.209945	0.20696	0.206974	0.254724	0.24427	0.270404	0.24439	0.134733	0.230759	0.084156	0.117639	0.111414	0.262123	0.13865	0.25248	0.198849	0.23726	0.258986	0.234487	0.220135	0.158338	0.186922	0.212255	0.396098	1	0.0211928	0.126382	0.21622	0.259223	0.158918	0.284857	0.185443	0.171885	0.240008	0.228489	0.203111	0.31786
Symptom 38	0.144117	0.00966297	-0.0314261	-0.0157796	-0.000656757	-0.0453635	0.564028	0.422902	0.122187	-0.0174335	0.105716	0.312504	0.218019	0.0551025	0.0852727	0.0131905	0.0552478	0.0546722	0.0775527	-0.247932	-0.0350592	0.194714	-0.431915	-0.343162	-0.0749976	-0.0457413	-0.0581873	-0.209069	-0.144056	-0.115677	-0.0496067	-0.0125273	0.114077	0.170685	0.35302	0.114886	0.0211928	1	0.182052	0.158312	0.176142	0.297098	0.0863773	0.0825461	0.0155251	-0.103187	-0.117885	-0.105466	-0.044473
Symptom 39	-0.102449	-0.0290429	-0.0123481	-0.0163116	-0.0432424	0.023386	0.112773	0.210968	0.552532	0.0982409	0.109289	0.102887	0.0735148	0.0830086	0.0581359	0.105939	0.0713243	0.0395527	0.071174	-0.128551	0.052923	0.17881	-0.0656333	-0.0925221	0.126536	-0.516391	0.0259883	0.0663785	-0.0841394	-0.174948	-0.0627377	-0.0219828	0.212398	0.141459	0.187868	0.160561	0.126382	0.182052	1	0.202882	0.243714	0.299987	0.182853	-0.0148207	0.0902808	0.0270526	0.0201769	0.0465878	0.142616
Symptom 40	0.00173737	0.0786569	0.146454	-0.0902604	-0.0148658	-0.0158505	0.0360592	0.0262208	-0.0144369	-0.389422	0.00638636	-0.0193647	-0.0986791	0.134339	0.187258	0.186707	0.12993	0.212403	0.176058	0.0687001	0.176909	0.147329	-0.00532838	0.0143755	0.168534	0.0902831	0.166496	0.031289	0.0770551	0.0511402	0.384425	0.147435	0.218141	0.240697	0.239924	0.256917	0.21622	0.158312	0.202882	1	0.332999	0.254155	0.25933	0.378935	0.163788	0.159337	0.207604	0.197243	0.210176
Symptom 41	0.0175829	0.119719	0.106701	-0.0066955	-0.0242977	-0.00371248	0.0807985	0.0758261	0.0381366	-0.0966862	-0.235079	-0.0732536	-0.0886508	0.0619931	0.0790403	0.118953	0.0953888	0.130984	0.140736	0.0342985	0.177179	0.183694	-0.00199708	0.0326968	0.245345	0.0425729	0.161322	0.0628438	0.12904	0.119973	0.15325	0.37571	0.241863	0.262389	0.211297	0.214271	0.259223	0.176142	0.243714	0.332999	1	0.354312	0.280359	0.183291	0.155413	0.160216	0.166912	0.14331	0.176192
Symptom 42	0.0846174	0.0840799	0.0843889	-0.0302737	-0.0107711	0.0344309	0.145153	0.169766	0.133171	-0.0456497	-0.0127231	0.0545984	-0.0114485	0.00274894	0.08235	0.113482	0.0336357	0.106571	0.0811268	-0.0346943	0.0870268	0.585539	-0.0735764	-0.0626349	0.116699	-0.0297662	0.0548706	0.0155574	-0.126253	-0.0699876	0.0219655	0.0941249	0.291634	0.499099	0.247506	0.209008	0.158918	0.297098	0.299987	0.254155	0.354312	1	0.335898	0.0982426	0.113018	0.0829781	0.0745267	0.101008	0.137904
Symptom 43	-0.0144521	0.0750476	0.123835	-0.0189756	-0.0584873	-0.00674919	-0.0147359	0.0299957	0.0331208	-0.0443452	-0.0517516	-0.0411833	-0.115889	0.0328529	0.073709	0.204717	0.153018	0.216262	0.14415	0.112573	0.206408	0.212939	0.0705876	0.102911	0.23289	0.0808485	0.204893	0.135619	0.119258	0.120926	0.0999345	0.168957	0.155626	0.245168	0.138523	0.19632	0.284857	0.0863773	0.182853	0.25933	0.280359	0.335898	1	0.142981	0.166657	0.224711	0.183839	0.172609	0.225555
Symptom 44	-0.0365732	0.082704	0.0826694	-0.0398026	0.00627375	-0.0301908	-0.0234265	-0.0271629	-0.129388	-0.711437	-0.0476988	-0.12687	-0.0835763	0.0723945	0.106371	0.123782	0.0927865	0.177923	0.129917	0.121148	0.127445	0.0409994	0.106665	0.127051	0.153898	0.189331	0.110649	-0.0343914	0.128276	0.123269	0.585616	0.191033	0.127058	0.141044	0.113561	0.144863	0.185443	0.0825461	-0.0148207	0.378935	0.183291	0.0982426	0.142981	1	0.228776	0.240981	0.244613	0.174883	0.114299
Symptom 45	-0.0363386	0.0704192	0.113602	-0.0805355	-0.0558298	0.000559395	-0.112447	-0.0619025	-0.0297211	-0.152011	-0.0240025	-0.23483	-0.103662	0.0628464	0.128275	0.157366	0.144512	0.102296	0.069073	0.119729	0.0741748	0.0756122	0.171534	0.206836	0.152478	0.0761276	0.172334	0.142981	0.122806	0.0805664	0.199501	0.0811112	0.126315	0.104693	0.247761	0.169063	0.171885	0.0155251	0.0902808	0.163788	0.155413	0.113018	0.166657	0.228776	1	0.516043	0.590745	0.508784	0.230682
Symptom 46	-0.0946718	0.0422933	0.113009	-0.0227016	-0.0585109	-0.0182697	-0.24955	-0.167468	-0.172691	-0.197942	-0.0853254	-0.449835	-0.219868	0.056138	0.0844936	0.184238	0.109555	0.158694	0.135615	0.25082	0.204063	0.0331846	0.230665	0.29791	0.222316	0.229882	0.236549	0.209708	0.182552	0.17028	0.257296	0.137392	0.0966813	0.104641	0.196431	0.183665	0.240008	-0.103187	0.0270526	0.159337	0.160216	0.0829781	0.224711	0.240981	0.516043	1	0.663362	0.621142	0.312051
Symptom 47	-0.100061	0.0662223	0.117969	-0.0811449	-0.0366446	-0.0272055	-0.233862	-0.191985	-0.166553	-0.211223	-0.0891215	-0.411153	-0.217092	0.105546	0.119841	0.200484	0.156319	0.166397	0.127035	0.26955	0.189234	0.0477842	0.255773	0.292495	0.236065	0.197513	0.245822	0.205752	0.211245	0.199545	0.288057	0.133793	0.110008	0.111597	0.228486	0.191596	0.228489	-0.117885	0.0201769	0.207604	0.166912	0.0745267	0.183839	0.244613	0.590745	0.663362	1	0.686435	0.352754
Symptom 48	-0.06262	0.036384	0.107773	-0.0641104	-0.0476009	-0.014285	-0.23089	-0.162339	-0.164956	-0.138825	-0.0955814	-0.421845	-0.217159	0.0810946	0.10248	0.178705	0.134693	0.156366	0.11452	0.245035	0.162501	0.045125	0.246617	0.265743	0.199128	0.182072	0.224005	0.22292	0.153299	0.128422	0.214041	0.0952922	0.105583	0.0950155	0.234894	0.201549	0.203111	-0.105466	0.0465878	0.197243	0.14331	0.101008	0.172609	0.174883	0.508784	0.621142	0.686435	1	0.338706
Symptom 49	-0.0403227	0.129768	0.179876	-0.0641765	-0.0133728	-0.0205287	-0.14891	-0.0727654	-0.0847077	-0.114056	-0.117308	-0.175625	-0.196898	0.157752	0.147477	0.28552	0.215533	0.208865	0.200465	0.187116	0.26486	0.106805	0.137275	0.127214	0.334984	0.150275	0.306683	0.250286	0.184865	0.195043	0.173434	0.140253	0.116431	0.177011	0.145536	0.228963	0.31786	-0.044473	0.142616	0.210176	0.176192	0.137904	0.225555	0.114299	0.230682	0.312051	0.352754	0.338706	1
Symptom 50	-0.0252131	0.0990753	0.160128	-0.077551	-0.0254266	-0.0404368	-0.110407	-0.0737954	-0.0933246	-0.11884	-0.089251	-0.131164	-0.204209	0.167817	0.15386	0.241154	0.198336	0.226704	0.21021	0.17466	0.231502	0.136666	0.119315	0.0981646	0.271256	0.156371	0.303212	0.202034	0.206488	0.203151	0.166399	0.169446	0.140205	0.172701	0.103785	0.20329	0.335402	-0.000142078	0.0680244	0.221518	0.167553	0.105608	0.276168	0.129137	0.152253	0.26155	0.309767	0.255287	0.526475
Symptom 51	-0.169544	0.102838	0.143272	-0.0873226	-0.0181619	-0.0237615	-0.190828	-0.0686655	-0.131239	-0.16503	-0.095108	-0.177835	-0.167876	0.0972603	0.0990827	0.234342	0.139042	0.136773	0.147608	0.127436	0.175861	0.085408	0.115319	0.106941	0.279931	0.17232	0.269887	0.206346	0.206137	0.180743	0.185703	0.105658	0.0815678	0.0995247	0.119813	0.131764	0.26831	-0.0235163	0.0525884	0.149431	0.102247	0.0922939	0.166658	0.142337	0.156136	0.281193	0.269335	0.269023	0.328974
Symptom 52	0.137467	0.0702652	0.10403	-0.0179099	-0.063144	-0.030609	-0.100838	-0.0813084	-0.111532	-0.157029	-0.0531638	-0.266894	-0.158232	0.0155144	0.0234882	0.113031	0.0974756	0.0806365	0.0968257	0.209207	0.147366	0.0230993	0.184608	0.23091	0.19825	0.143755	0.157012	0.150034	0.121399	0.109485	0.147641	0.0941753	0.112877	0.108179	0.136549	0.128019	0.123064	-0.0258699	0.0211977	0.154004	0.107479	0.0712267	0.14484	0.159925	0.196164	0.277227	0.300687	0.325518	0.178531
Symptom 53	-0.118493	0.123002	0.181837	-0.0919374	-0.0263883	-0.034904	-0.466347	-0.290281	-0.158106	-0.178317	-0.0723338	-0.340422	-0.289283	0.0499495	0.070407	0.179386	0.101261	0.198048	0.108314	0.288543	0.1953	0.00358771	0.348628	0.27274	0.297614	0.181455	0.242248	0.385568	0.298169	0.243408	0.258224	0.158351	0.11689	0.116708	0.0647761	0.15669	0.239662	-0.330512	0.0196733	0.180508	0.090828	0.029091	0.184498	0.166173	0.211947	0.40976	0.404368	0.398816	0.290303
Symptom 54	0.00961813	0.117792	0.0856271	-0.0372005	0.0308101	-0.0203814	-0.0822273	-0.105756	-0.212706	-0.149881	-0.132865	-0.122191	-0.0884065	-0.0284845	0.0710923	0.0476347	0.00637143	0.0944637	0.00976248	0.0962808	0.092787	0.00071749	0.10704	0.07929	0.0633263	0.232118	0.0961093	0.0871486	0.136211	0.199284	0.162921	0.201742	0.0985315	0.103849	0.127814	0.103327	0.139541	-0.00181024	-0.129415	0.10432	0.14312	0.0625947	0.0785724	0.152121	0.0954204	0.170261	0.150429	0.148702	0.101244
Symptom 55	-0.0261082	0.102396	0.146606	-0.0274156	-0.0611424	0.0207127	-0.127971	-0.110587	-0.140262	-0.145022	-0.142855	-0.203276	-0.193553	0.028251	0.051979	0.317412	0.122309	0.120909	0.179752	0.246062	0.540972	0.101742	0.0787612	0.145714	0.265954	0.186158	0.332092	0.224333	0.180279	0.204778	0.265704	0.167556	0.160393	0.179144	0.064838	0.119633	0.220377	-0.0354894	0.0346428	0.190694	0.214295	0.0961014	0.184956	0.149812	0.133162	0.215234	0.243495	0.19734	0.288032
Symptom 56	-0.0129466	0.0827406	0.121579	-0.0719176	-0.0172689	-0.045242	-0.100636	-0.047943	-0.0252499	-0.126633	-0.141143	-0.157873	-0.180819	0.103209	0.103983	0.234092	0.150409	0.174016	0.175313	0.233069	0.3078	0.311716	0.0760031	0.140063	0.283311	0.124371	0.260026	0.250557	0.119009	0.135184	0.191575	0.191874	0.247514	0.382494	0.0934437	0.177494	0.241023	0.0344518	0.164019	0.230516	0.266662	0.313028	0.334895	0.135109	0.104	0.228199	0.225576	0.161429	0.286012
Symptom 57	-0.0242686	0.0805873	0.053863	-0.0502889	-0.0226153	0.00352743	-0.11118	-0.0937242	-0.0530298	-0.134957	-0.0607088	-0.0836498	-0.0553708	-0.00140962	0.0827892	0.0617695	0.0402948	0.122765	0.0691626	0.155482	0.0817853	0.088682	0.134524	0.135917	0.0547629	0.109402	0.0668568	0.0754859	0.104472	0.0993181	0.159006	0.145776	0.0658356	0.110413	0.0927143	0.135288	0.131072	-0.0199864	-0.0422443	0.132526	0.119363	0.0852841	0.0894559	0.1962	0.175914	0.205692	0.160092	0.172035	0.0844584
Symptom 58	-0.0290373	0.107287	0.183403	-0.0630959	-0.0570574	0.0163222	-0.170238	-0.076346	-0.0993972	-0.128154	-0.0931679	-0.146462	-0.199992	0.135487	0.123192	0.275843	0.214816	0.201603	0.208263	0.17662	0.274667	0.087261	0.127647	0.102326	0.334696	0.158398	0.297418	0.242861	0.190903	0.165969	0.171409	0.13801	0.131103	0.142375	0.0881731	0.220942	0.274853	-0.0942312	0.106702	0.192229	0.1257	0.0865348	0.214613	0.124382	0.143948	0.238003	0.276298	0.229209	0.771183
Symptom 59	-0.0195733	0.169625	0.234709	-0.150432	-0.0748032	-0.0451312	-0.105524	-0.0471342	-0.0799897	-0.120565	-0.0885406	-0.133135	-0.190733	0.109143	0.207084	0.217205	0.195476	0.23649	0.190657	0.13069	0.219765	0.147133	0.073519	0.0967766	0.24514	0.126674	0.268003	0.126383	0.19704	0.170196	0.195614	0.153625	0.135826	0.171931	0.125895	0.196499	0.332104	-0.0136801	0.0846313	0.237818	0.187215	0.124141	0.242563	0.125312	0.134156	0.206106	0.248819	0.207527	0.376313
Symptom 60	0.0279099	0.200836	0.279925	-0.124051	-0.0951012	-0.0167083	-0.0782624	-0.0169026	-0.0345536	-0.133175	-0.0487003	-0.105138	-0.25453	0.0908373	0.230415	0.203151	0.188022	0.212203	0.197772	0.134036	0.20357	0.156011	0.0466898	0.0874781	0.239236	0.101341	0.248623	0.137816	0.16321	0.177282	0.20217	0.21398	0.202552	0.202909	0.137789	0.183574	0.316673	0.0281477	0.150868	0.237331	0.229851	0.146748	0.27203	0.142129	0.143572	0.17997	0.225071	0.184424	0.311401
Symptom 61	0.062079	0.15189	0.193382	-0.00604109	-0.0302144	-0.0702729	-0.0576605	-0.0613146	-0.127261	-0.236224	-0.10835	-0.178802	-0.234393	0.0733222	0.0827095	0.201887	0.120772	0.145904	0.169809	0.191148	0.223759	0.0600157	0.0578989	0.159005	0.260204	0.145224	0.221582	0.182417	0.169482	0.171642	0.332457	0.148706	0.139774	0.18092	0.129958	0.162999	0.272751	0.0141144	0.0472038	0.306754	0.163537	0.0931772	0.166722	0.192071	0.1274	0.2212	0.228997	0.207715	0.269249
Symptom 62	-0.00929374	0.135716	0.170871	-0.0115876	-0.0429675	-0.0131702	-0.0285465	0.00499234	-0.0859616	-0.126585	-0.174701	-0.130418	-0.161535	0.0342767	0.0969188	0.181762	0.103421	0.140374	0.115387	0.122775	0.297896	0.152488	0.0374443	0.102321	0.191511	0.143336	0.194551	0.175004	0.192616	0.1328	0.184897	0.226537	0.195368	0.197548	0.0857189	0.141845	0.233001	0.0397471	0.113152	0.244696	0.414446	0.196596	0.220913	0.151901	0.0689449	0.161247	0.16159	0.150272	0.227317
Symptom 63	0.00652208	0.117341	0.144023	-0.24018	-0.108261	0.0104234	-0.0290543	-0.0192208	-0.00730593	-0.100759	-0.0635344	-0.110973	-0.0960794	0.467186	0.362017	0.29201	0.688944	0.299004	0.616931	0.165206	0.248406	0.0712112	0.0533455	0.106662	0.212838	0.0754087	0.193748	0.082642	0.123908	0.0878376	0.138747	0.103021	0.120126	0.161936	0.128052	0.434808	0.288033	0.0833927	0.125518	0.204881	0.182397	0.0961214	0.226912	0.127331	0.117087	0.110825	0.163355	0.125048	0.207475
Symptom 64	0.00317572	0.12485	0.136701	-0.0680856	-0.013316	-0.0461925	-0.0505691	-0.00699459	-0.108484	-0.13294	-0.144583	-0.110189	-0.130317	0.130653	0.149757	0.211603	0.233924	0.203158	0.250076	0.0861152	0.245583	0.108222	0.0276096	0.0258049	0.203374	0.168766	0.205946	0.13702	0.184623	0.254341	0.171536	0.225441	0.105724	0.201942	0.168027	0.256406	0.308673	0.103249	0.0499799	0.224162	0.302595	0.141298	0.312906	0.166285	0.0617547	0.150594	0.152372	0.126586	0.26177
Symptom 65	0.037243	0.121833	0.157627	-0.0773217	-0.0060786	-0.0204958	0.0219804	0.000585718	-0.0372965	-0.314034	-0.0259554	-0.0570603	-0.129805	0.157512	0.19586	0.18059	0.177769	0.25715	0.222622	0.103692	0.200921	0.171099	-0.00580773	0.0680336	0.199505	0.127992	0.160559	0.0407224	0.0834652	0.0705803	0.320987	0.127802	0.194453	0.251362	0.190803	0.245799	0.229076	0.1231	0.104632	0.70022	0.303918	0.265631	0.274974	0.312717	0.149215	0.16608	0.19558	0.185183	0.227941
Symptom 66	0.0106008	0.0606892	0.0934583	0.00019185	0.00407	-0.00315096	-0.0506466	-0.0389103	-0.0589831	-0.159473	-0.13713	-0.0952195	-0.156075	0.0539835	0.105683	0.191202	0.110006	0.14384	0.109263	0.0948185	0.205253	0.0487419	0.0235518	0.0424804	0.186246	0.123701	0.197409	0.109631	0.134494	0.130736	0.213042	0.173691	0.103754	0.175626	0.102397	0.188217	0.265803	0.0573877	0.070564	0.262967	0.13794	0.11743	0.20497	0.138447	0.0367533	0.11162	0.116297	0.146751	0.227127
Symptom 67	-0.0109366	0.152768	0.178506	-0.0664979	-0.0341124	-0.00699276	-0.154441	-0.0747413	-0.124445	-0.186971	-0.139728	-0.202769	-0.226877	0.131919	0.15258	0.386567	0.270057	0.186815	0.271988	0.200236	0.332637	0.138239	0.0864431	0.154288	0.563472	0.197464	0.452342	0.216376	0.222501	0.170174	0.215689	0.182803	0.172522	0.188351	0.125384	0.226472	0.315992	-0.0309226	0.124245	0.286587	0.247765	0.153484	0.240959	0.169047	0.153657	0.248747	0.268672	0.241366	0.433715
Symptom 68	0.0273365	0.120407	0.126075	-0.0426043	-0.0367411	-0.0226103	-0.0955094	-0.0914867	-0.105147	-0.118272	-0.119272	-0.16415	-0.180279	0.128496	0.121746	0.332719	0.224964	0.178708	0.219877	0.200821	0.323682	0.10171	0.0835185	0.0941143	0.366162	0.17861	0.358778	0.236004	0.263869	0.217003	0.178927	0.198435	0.166912	0.200172	0.0667417	0.247917	0.312176	-0.000823551	0.110811	0.232081	0.290979	0.150055	0.293888	0.130506	0.10261	0.230673	0.219679	0.198367	0.443796
Symptom 69	-0.0117219	0.132114	0.185481	-0.107313	-0.0504303	-0.0362433	-0.093686	-0.0248883	0.106173	-0.100646	-0.0600591	-0.0681566	-0.189166	0.115726	0.15511	0.262272	0.178356	0.155696	0.203432	0.0784306	0.28166	0.160076	0.0228767	0.0213817	0.384126	-0.0508901	0.267926	0.138341	0.141288	0.0661708	0.164461	0.192676	0.221867	0.203785	0.129935	0.233127	0.246801	0.0382234	0.347715	0.269479	0.272144	0.238505	0.246514	0.106334	0.0906044	0.141141	0.155105	0.153309	0.318628
Symptom 70	-0.00855131	0.154375	0.18597	-0.0405448	-0.00511343	-0.0498624	-0.112547	-0.0776165	0.0124804	-0.105353	-0.121119	-0.135867	-0.237707	0.123939	0.153155	0.348793	0.21494	0.131071	0.240514	0.160396	0.310243	0.142859	0.0849691	0.111289	0.526756	0.103315	0.388877	0.223605	0.220947	0.159609	0.163711	0.212453	0.200472	0.202889	0.117644	0.229596	0.284093	0.00382587	0.227945	0.219703	0.273508	0.188363	0.272279	0.146316	0.113476	0.192776	0.223928	0.187239	0.379678
Symptom 71	0.138103	0.117775	0.071126	0.0054546	-0.0250562	-0.0633	0.0239586	-0.0173632	-0.0901733	-0.0341343	-0.0796479	-0.0504876	-0.0970295	0.0887719	-0.0025595	0.0783541	0.12502	0.0280493	0.102273	0.0991319	0.12099	0.0807491	-0.049603	0.0375739	0.118155	0.111321	0.168452	0.0814798	0.121987	0.0975676	0.0462754	0.0803891	0.0967255	0.0960483	0.0583057	0.129523	0.0868607	0.0779785	0.0248883	0.0973879	0.121442	0.091686	0.104637	0.0432876	0.0184065	0.0679813	0.0264228	0.066708	0.103898
[truncated: 22 more columns]
