# Supplementary material for: Feature Selection and Prediction of Pediatric Tuina in Attention Deficit/Hyperactivity Disorder Management: A Machine Learning Approach Based on Parent-Reported Children’s Constitution
Source: Bioengineering (Basel). 2025 Sep 23;12(10):1012. doi: 10.3390/bioengineering12101012 (PMC12561778; doi:10.3390/bioengineering12101012)
Supplement: Supplementary file 1 [file bioengineering-12-01012-s001.zip › S3b.xlsx]

## Sheet: feature_spearman_corr_pa
	Symptom 1	Symptom 2	Symptom 3	Symptom 4	Symptom 5	Symptom 6	Symptom 7	Symptom 8	Symptom 9	Symptom 10	Symptom 11	Symptom 12	Symptom 13	Symptom 14	Symptom 15	Symptom 16	Symptom 17	Symptom 18	Symptom 19	Symptom 20	Symptom 21	Symptom 22	Symptom 23	Symptom 24	Symptom 25	Symptom 26	Symptom 27	Symptom 28	Symptom 29	Symptom 30	Symptom 31	Symptom 32	Symptom 33	Symptom 34	Symptom 35	Symptom 36	Symptom 37	Symptom 38	Symptom 39	Symptom 40	Symptom 41	Symptom 42	Symptom 43	Symptom 44	Symptom 45	Symptom 46	Symptom 47	Symptom 48	Symptom 49
Symptom 1	0	4.61779e-10	0.205893	0.485979	0.451738	0.902043	8.06835e-09	0.0168565	0.00323081	0.288109	0.936693	0.00784851	0.112262	0.620305	0.0778247	0.238126	0.628731	0.868152	0.832757	0.892017	0.411427	0.0322658	3.61306e-07	0.0111098	0.390621	0.0020969	0.893181	0.0913069	0.261969	0.320901	0.0337841	0.841156	0.00963011	0.000379503	0.0441293	0.158339	0.00379437	4.49565e-06	0.00114458	0.956131	0.577693	0.0072748	0.647232	0.24671	0.249756	0.00266215	0.00149251	0.0471846	0.201522
Symptom 2	4.61779e-10	0	3.69224e-42	0.000304918	1.60886e-06	0.240572	0.0537211	0.127786	0.00302848	0.00292536	0.162687	0.0259091	9.98982e-19	0.00184454	3.09971e-09	6.21826e-07	5.56456e-08	0.0012003	0.00010241	0.0343752	4.78114e-05	0.026842	0.853631	0.145927	8.22501e-06	0.00676695	3.06226e-05	0.0105595	0.0217003	0.00150514	0.000555205	0.00843102	0.00373221	0.00167167	0.0180775	0.00103974	5.85959e-10	0.759636	0.357699	0.0126198	0.000142223	0.00765575	0.0173344	0.00871354	0.0255883	0.180342	0.0358122	0.249164	3.68769e-05
Symptom 3	0.205893	3.69224e-42	0	1.0239e-05	4.70892e-09	0.23244	5.07903e-09	5.29372e-05	4.88208e-06	0.000219602	0.00174434	8.17479e-09	4.61344e-62	4.59538e-06	7.27319e-17	3.96334e-12	1.71125e-11	1.6849e-06	1.58844e-05	0.0252684	4.43064e-05	0.021274	0.283665	0.093373	8.61757e-07	0.000210363	2.20838e-09	0.00448792	0.000139958	9.52467e-06	2.41805e-06	1.40933e-05	0.373449	5.72481e-05	0.00360087	1.53613e-05	2.07269e-12	0.319606	0.695808	3.12802e-06	0.000703858	0.00743465	8.28271e-05	0.00874181	0.000307872	0.000331137	0.000178059	0.00062092	9.34712e-09
Symptom 4	0.485979	0.000304918	1.0239e-05	0	1.05873e-14	0.279354	0.208123	0.732384	0.551737	0.0944914	0.452794	0.654624	0.329984	7.97644e-31	8.05416e-42	8.85049e-07	1.67757e-17	1.42856e-15	1.10101e-11	0.0285844	0.0304524	0.0473964	0.214854	0.132498	0.000365986	0.534202	0.329592	0.189143	0.086267	0.13485	0.0179681	0.359159	0.000142588	0.0089741	0.00282709	1.83932e-11	3.97367e-05	0.617321	0.605508	0.00418726	0.832109	0.337683	0.547929	0.207403	0.0106466	0.472218	0.0100683	0.0421564	0.0419444
Symptom 5	0.451738	1.60886e-06	4.70892e-09	1.05873e-14	0	0.155313	0.151146	0.864868	0.497721	0.841407	0.14797	0.773574	0.0391503	1.24908e-05	2.44567e-10	0.0128972	0.000482702	2.42136e-06	0.00758448	0.359111	0.118625	0.813125	0.267284	0.61347	0.11235	0.939186	0.15523	0.607702	0.75493	0.284904	0.115659	0.384399	0.732084	0.190407	0.921473	0.00508553	0.00909297	0.98341	0.170752	0.637847	0.441635	0.733067	0.0638211	0.842542	0.0768807	0.0637136	0.245788	0.131553	0.671981
Symptom 6	0.902043	0.240572	0.23244	0.279354	0.155313	0	0.28077	0.392611	0.984897	0.231209	0.725159	0.131682	0.351273	0.709752	0.538136	0.802576	0.688982	0.0464503	0.773725	0.240801	0.417307	0.263859	0.194572	0.461715	0.177525	0.0775303	0.705573	0.933585	0.286827	0.000212775	0.139966	0.249979	0.133236	0.685351	0.808106	0.779934	0.965277	0.150704	0.458962	0.615741	0.906427	0.2755	0.830783	0.339008	0.985869	0.56292	0.388936	0.65104	0.515657
Symptom 7	8.06835e-09	0.0537211	5.07903e-09	0.208123	0.151146	0.28077	0	4.51807e-101	5.03091e-18	0.0009644	6.24456e-09	8.02961e-54	4.59659e-34	0.986918	0.708986	0.0193581	0.424751	0.0316851	0.970696	1.61967e-22	0.000187698	3.65566e-05	1.78113e-27	1.63535e-23	4.45825e-06	0.000104044	1.10581e-06	1.07632e-20	5.17177e-09	1.8024e-08	2.67399e-06	0.0343028	0.30439	0.0405401	6.02878e-06	0.667689	2.64385e-05	1.78301e-85	0.000340861	0.253418	0.0103935	3.83086e-06	0.640787	0.458186	0.00035471	9.85289e-16	5.95899e-14	1.25486e-13	2.12378e-06
Symptom 8	0.0168565	0.127786	5.29372e-05	0.732384	0.864868	0.392611	4.51807e-101	0	9.52464e-30	8.87517e-06	3.73187e-09	4.11056e-53	6.24071e-29	0.514315	0.991927	0.0210378	0.956365	0.92004	0.768921	2.12069e-53	6.98045e-05	2.02518e-06	4.12552e-18	8.06526e-32	0.0038324	3.77512e-07	2.0239e-05	9.56414e-07	1.77528e-06	7.41104e-07	1.75393e-05	0.000725437	0.27556	0.159187	7.70219e-09	0.118818	0.199782	7.19187e-45	1.41935e-11	0.406338	0.016204	6.14516e-08	0.34214	0.389679	0.0497794	9.28494e-08	8.47149e-10	2.28667e-07	0.0210561
Symptom 9	0.00323081	0.00302848	4.88208e-06	0.551737	0.497721	0.984897	5.03091e-18	9.52464e-30	0	6.95118e-19	2.91323e-15	9.74603e-21	6.24538e-20	0.364405	0.601561	0.0544595	0.227783	0.0232389	0.759829	1.31991e-09	0.000142107	4.39424e-05	0.00493109	6.81906e-05	0.0459378	2.029e-133	3.01697e-06	0.287216	1.05487e-11	7.13722e-21	4.06644e-11	5.94337e-07	0.00169236	0.957686	0.876662	0.335099	0.00407871	0.000103055	2.09813e-81	0.647579	0.227074	2.28171e-05	0.294193	3.88821e-05	0.34658	3.60384e-08	1.09279e-07	1.44875e-07	0.00721254
Symptom 10	0.288109	0.00292536	0.000219602	0.0944914	0.841407	0.231209	0.0009644	8.87517e-06	6.95118e-19	0	2.82871e-06	1.83368e-09	1.03657e-11	0.110533	0.0268898	0.000122728	0.0541951	1.72307e-05	0.00130673	3.40082e-05	1.08638e-05	0.962687	0.0276717	0.00187501	0.000118577	3.34081e-12	0.00014381	0.0286267	1.24436e-05	4.98316e-05	5.71737e-78	1.84886e-10	0.000932562	0.0020029	0.0295129	0.000963556	0.000158067	0.580931	0.00182036	9.74718e-38	0.00215138	0.148141	0.160093	7.75373e-156	1.2907e-06	2.45091e-10	1.33999e-11	1.00124e-05	0.000291103
Symptom 11	0.936693	0.162687	0.00174434	0.452794	0.14797	0.725159	6.24456e-09	3.73187e-09	2.91323e-15	2.82871e-06	0	1.81093e-26	4.76815e-25	0.502124	0.699418	0.282618	0.0885199	0.0204925	0.608873	7.50975e-05	9.08946e-05	0.0353585	0.00669699	0.000160654	0.000422075	9.25595e-11	0.000526799	0.00140176	7.40626e-05	1.81245e-07	0.00347399	3.31982e-55	0.291741	0.114845	0.810946	0.00419286	4.8402e-06	0.000789016	0.000519005	0.839754	4.38032e-14	0.687052	0.101073	0.13076	0.447205	0.00679896	0.00469249	0.00241916	0.00019368
Symptom 12	0.00784851	0.0259091	8.17479e-09	0.654624	0.773574	0.131682	8.02961e-54	4.11056e-53	9.74603e-21	1.83368e-09	1.81093e-26	0	1.16794e-52	0.111359	0.250671	0.000107468	0.00330832	0.0434825	0.0912041	2.40581e-32	6.77142e-12	0.0184325	4.64571e-23	1.02215e-48	1.8772e-09	4.60672e-11	3.33346e-07	5.50449e-13	5.96367e-08	5.09155e-07	8.99673e-11	3.84961e-06	0.241772	0.246045	0.0505122	0.00172181	3.721e-08	3.31775e-24	0.00108954	0.539752	0.0202062	0.0836302	0.192059	5.50022e-05	4.66517e-14	3.19769e-51	2.83561e-42	1.24334e-44	2.0908e-08
Symptom 13	0.112262	9.98982e-19	4.61344e-62	0.329984	0.0391503	0.351273	4.59659e-34	6.24071e-29	6.24538e-20	1.03657e-11	4.76815e-25	1.16794e-52	0	0.0801287	0.00511472	1.1384e-08	0.000340335	0.0140977	0.00877854	8.43888e-13	7.90373e-11	0.403536	1.65266e-06	5.94892e-10	1.02916e-10	2.53246e-09	2.84591e-18	1.87809e-07	5.39555e-14	1.08688e-13	9.37403e-09	2.11273e-09	0.931287	0.00103814	0.324769	0.00337552	1.78761e-11	2.80443e-12	0.0197639	0.00173589	0.00491696	0.716981	0.000231665	0.00802882	0.00099812	1.81602e-12	3.48192e-12	3.42777e-12	3.05468e-10
Symptom 14	0.620305	0.00184454	4.59538e-06	7.97644e-31	1.24908e-05	0.709752	0.986918	0.514315	0.364405	0.110533	0.502124	0.111359	0.0801287	0	2.45626e-88	3.86357e-29	2.99577e-87	5.9462e-28	3.74269e-40	8.32743e-06	4.49686e-07	0.0834382	0.0722185	0.0225399	0.000122032	0.279184	2.91155e-06	0.0063867	0.0613834	0.242677	0.00259419	0.330307	0.000654477	0.00168993	4.92058e-05	6.90953e-35	3.48025e-11	0.0808112	0.00846875	1.92989e-05	0.0494453	0.930641	0.298118	0.0217224	0.0463896	0.0752629	0.000804605	0.0101149	5.00059e-07
Symptom 15	0.0778247	3.09971e-09	7.27319e-17	8.05416e-42	2.44567e-10	0.538136	0.708986	0.991927	0.601561	0.0268898	0.699418	0.250671	0.00511472	2.45626e-88	0	1.03258e-27	3.53041e-50	4.36009e-63	1.23916e-27	0.0036186	0.000244342	2.26402e-06	0.0975187	0.441064	7.74932e-05	0.128121	8.00304e-06	0.0430503	0.0550436	0.11332	0.00165496	0.0162549	7.12564e-06	1.79466e-06	4.81171e-05	4.2364e-27	3.46925e-11	0.00683337	0.0654352	2.2041e-09	0.0121927	0.00900597	0.0194406	0.000731389	4.53597e-05	0.00736101	0.000140006	0.00114062	2.66399e-06
Symptom 16	0.238126	6.21826e-07	3.96334e-12	8.85049e-07	0.0128972	0.802576	0.0193581	0.0210378	0.0544595	0.000122728	0.282618	0.000107468	1.1384e-08	3.86357e-29	1.03258e-27	0	1.01775e-43	2.67635e-19	1.14681e-30	1.45279e-10	5.93642e-37	9.31733e-05	0.00151014	0.000322675	2.67315e-30	9.51612e-05	3.01e-51	6.71828e-12	2.83145e-09	3.97839e-06	7.38414e-12	0.00123945	9.43074e-06	5.68307e-08	0.00736712	3.33196e-11	2.38842e-16	0.676196	0.000768916	2.46005e-09	0.000156983	0.000312438	5.70346e-11	8.34185e-05	5.33589e-07	4.00909e-09	1.42684e-10	1.1691e-08	2.62927e-20
Symptom 17	0.628731	5.56456e-08	1.71125e-11	1.67757e-17	0.000482702	0.688982	0.424751	0.956365	0.227783	0.0541951	0.0885199	0.00330832	0.000340335	2.99577e-87	3.53041e-50	1.01775e-43	0	1.08652e-29	3.03168e-93	1.28457e-08	4.0675e-20	0.109176	0.0110336	0.00146811	5.53727e-12	0.0012339	5.25089e-14	0.00312083	1.33612e-05	0.00111119	0.000314987	0.17934	0.0046499	0.000249018	0.000142385	7.19685e-40	4.04831e-15	0.0800136	0.0237488	3.60539e-05	0.00246887	0.286747	1.0956e-06	0.00323806	4.23011e-06	0.000502824	6.3569e-07	1.83389e-05	4.99954e-12
Symptom 18	0.868152	0.0012003	1.6849e-06	1.42856e-15	2.42136e-06	0.0464503	0.0316851	0.92004	0.0232389	1.72307e-05	0.0204925	0.0434825	0.0140977	5.9462e-28	4.36009e-63	2.67635e-19	1.08652e-29	0	2.98706e-24	5.85535e-08	2.0355e-10	3.94208e-07	0.0157473	0.00349737	2.09331e-10	3.23401e-05	2.70262e-11	4.63869e-05	7.26994e-05	6.95157e-05	1.03341e-08	0.000199847	1.23403e-06	2.81222e-08	1.96075e-06	5.71151e-25	2.67021e-18	0.0832127	0.210271	1.02521e-11	3.11059e-05	0.000714572	4.22323e-12	1.35619e-08	0.00116443	4.2663e-07	1.12342e-07	6.30702e-07	2.27742e-11
Symptom 19	0.832757	0.00010241	1.58844e-05	1.10101e-11	0.00758448	0.773725	0.970696	0.768921	0.759829	0.00130673	0.608873	0.0912041	0.00877854	3.74269e-40	1.23916e-27	1.14681e-30	3.03168e-93	2.98706e-24	0	5.98089e-13	2.67033e-33	7.55846e-05	0.276936	0.000606612	1.4479e-16	0.000262901	3.61036e-14	0.000825589	0.000169049	0.000146781	4.28097e-08	0.00147027	5.5556e-05	1.44556e-05	0.00119048	2.79698e-26	3.92237e-15	0.0139247	0.0240461	1.92785e-08	7.52314e-06	0.010085	4.47272e-06	3.61214e-05	0.0285514	1.60462e-05	5.37707e-05	0.000274843	1.43273e-10
Symptom 20	0.892017	0.0343752	0.0252684	0.0285844	0.359111	0.240801	1.61967e-22	2.12069e-53	1.31991e-09	3.40082e-05	7.50975e-05	2.40581e-32	8.43888e-13	8.32743e-06	0.0036186	1.45279e-10	1.28457e-08	5.85535e-08	5.98089e-13	0	9.16518e-33	0.702685	8.43226e-23	4.64003e-70	7.60587e-16	2.35546e-15	1.39196e-16	1.49039e-16	2.96014e-15	9.09539e-11	7.40718e-10	1.61109e-05	0.0123016	0.00297907	0.00220952	0.00278481	1.82314e-05	1.52453e-15	4.36609e-05	0.0294228	0.277351	0.271842	0.000349326	0.000118116	0.000142043	6.97819e-16	3.43702e-18	3.30555e-15	2.26746e-09
Symptom 21	0.411427	4.78114e-05	4.43064e-05	0.0304524	0.118625	0.417307	0.000187698	6.98045e-05	0.000142107	1.08638e-05	9.08946e-05	6.77142e-12	7.90373e-11	4.49686e-07	0.000244342	5.93642e-37	4.0675e-20	2.0355e-10	2.67033e-33	9.16518e-33	0	0.00632003	2.1768e-05	3.39784e-10	4.27119e-24	3.16988e-12	2.35718e-34	7.16013e-09	3.66305e-11	5.88452e-13	3.58243e-13	3.73351e-06	8.48817e-05	6.01741e-07	0.10213	2.66754e-06	1.29642e-13	0.266829	0.093574	1.64287e-08	1.5613e-08	0.00576765	3.93177e-11	5.08407e-05	0.0186837	6.5801e-11	1.48232e-09	2.22355e-07	1.35371e-17
Symptom 22	0.0322658	0.026842	0.021274	0.0473964	0.813125	0.263859	3.65566e-05	2.02518e-06	4.39424e-05	0.962687	0.0353585	0.0184325	0.403536	0.0834382	2.26402e-06	9.31733e-05	0.109176	3.94208e-07	7.55846e-05	0.702685	0.00632003	0	0.528956	0.368127	0.000568873	0.957195	0.0166851	0.180465	0.285221	0.85238	0.523838	0.330706	1.31967e-08	1.01463e-66	1.06594e-07	1.20913e-05	0.00760079	4.8229e-10	1.14581e-08	2.72667e-06	4.46023e-09	1.54791e-93	9.07288e-12	0.194054	0.0165079	0.293263	0.130071	0.152864	0.000695375
Symptom 23	3.61306e-07	0.853631	0.283665	0.214854	0.267284	0.194572	1.78113e-27	4.12552e-18	0.00493109	0.0276717	0.00669699	4.64571e-23	1.65266e-06	0.0722185	0.0975187	0.00151014	0.0110336	0.0157473	0.276936	8.43226e-23	2.1768e-05	0.528956	0	7.36008e-60	1.89088e-12	6.93803e-06	8.51094e-06	3.68875e-13	1.0609e-07	3.6382e-08	7.38894e-08	5.63165e-05	0.196569	0.662559	0.0237288	0.0251341	0.000185698	6.23244e-47	0.037494	0.866025	0.949582	0.0196608	0.0252369	0.000706816	4.45558e-08	1.32702e-13	1.78464e-16	2.16928e-15	1.25894e-05
Symptom 24	0.0111098	0.145927	0.093373	0.132498	0.61347	0.461715	1.63535e-23	8.06526e-32	6.81906e-05	0.00187501	0.000160654	1.02215e-48	5.94892e-10	0.0225399	0.441064	0.000322675	0.00146811	0.00349737	0.000606612	4.64003e-70	3.39784e-10	0.368127	7.36008e-60	0	1.20271e-23	2.89291e-11	3.85062e-09	1.59258e-17	6.00262e-10	3.80613e-07	6.59447e-11	5.57575e-08	0.0107652	0.0543959	0.065264	0.0552357	0.000402179	3.75118e-29	0.00332731	0.648977	0.30042	0.0471318	0.00108662	5.3659e-05	3.5773e-11	4.7967e-22	2.82785e-21	1.04791e-17	5.24714e-05
Symptom 25	0.390621	8.22501e-06	8.61757e-07	0.000365986	0.11235	0.177525	4.45825e-06	0.0038324	0.0459378	0.000118577	0.000422075	1.8772e-09	1.02916e-10	0.000122032	7.74932e-05	2.67315e-30	5.53727e-12	2.09331e-10	1.4479e-16	7.60587e-16	4.27119e-24	0.000568873	1.89088e-12	1.20271e-23	0	7.53124e-15	7.60443e-40	2.07419e-18	1.24364e-12	6.28616e-11	8.34451e-08	1.41501e-11	6.14831e-10	5.00087e-11	0.0110729	1.64361e-11	2.9745e-17	0.0174094	5.75612e-05	7.6733e-08	3.04436e-15	0.000209197	7.6114e-14	9.48651e-07	1.19655e-06	1.01528e-12	3.40904e-14	1.9058e-10	8.89973e-28
Symptom 26	0.0020969	0.00676695	0.000210363	0.534202	0.939186	0.0775303	0.000104044	3.77512e-07	2.029e-133	3.34081e-12	9.25595e-11	4.60672e-11	2.53246e-09	0.279184	0.128121	9.51612e-05	0.0012339	3.23401e-05	0.000262901	2.35546e-15	3.16988e-12	0.957195	6.93803e-06	2.89291e-11	7.53124e-15	0	9.92437e-19	3.95245e-05	7.21793e-19	1.0481e-27	7.00474e-18	8.35121e-15	0.846059	0.00012362	0.11377	0.000121293	1.02747e-05	0.147328	1.37306e-69	0.00417773	0.177476	0.345847	0.010346	1.45342e-09	0.0157838	1.6115e-13	2.68373e-10	6.1185e-09	1.70783e-06
Symptom 27	0.893181	3.06226e-05	2.20838e-09	0.329592	0.15523	0.705573	1.10581e-06	2.0239e-05	3.01697e-06	0.00014381	0.000526799	3.33346e-07	2.84591e-18	2.91155e-06	8.00304e-06	3.01e-51	5.25089e-14	2.70262e-11	3.61036e-14	1.39196e-16	2.35718e-34	0.0166851	8.51094e-06	3.85062e-09	7.60443e-40	9.92437e-19	0	2.10495e-26	5.96407e-27	2.43003e-18	4.08947e-11	7.79001e-09	0.000283201	1.1421e-08	0.00542429	3.12184e-08	4.43338e-16	0.0651971	0.410515	1.10393e-07	2.72497e-07	0.0820987	5.48824e-11	0.000441071	3.84871e-08	3.01263e-14	2.68173e-15	6.7706e-13	2.49504e-23
Symptom 28	0.0913069	0.0105595	0.00448792	0.189143	0.607702	0.933585	1.07632e-20	9.56414e-07	0.287216	0.0286267	0.00140176	5.50449e-13	1.87809e-07	0.0063867	0.0430503	6.71828e-12	0.00312083	4.63869e-05	0.000825589	1.49039e-16	7.16013e-09	0.180465	3.68875e-13	1.59258e-17	2.07419e-18	3.95245e-05	2.10495e-26	0	3.37773e-29	1.87398e-13	2.14167e-07	2.00461e-06	0.000685341	0.00838477	0.129993	0.00016638	2.0225e-10	2.17564e-11	0.0353772	0.321722	0.0463987	0.622287	1.60359e-05	0.276051	5.35187e-06	1.8854e-11	4.54423e-11	8.78655e-13	8.06989e-16
Symptom 29	0.261969	0.0217003	0.000139958	0.086267	0.75493	0.286827	5.17177e-09	1.77528e-06	1.05487e-11	1.24436e-05	7.40626e-05	5.96367e-08	5.39555e-14	0.0613834	0.0550436	2.83145e-09	1.33612e-05	7.26994e-05	0.000169049	2.96014e-15	3.66305e-11	0.285221	1.0609e-07	6.00262e-10	1.24364e-12	7.21793e-19	5.96407e-27	3.37773e-29	0	3.49465e-103	6.96756e-20	1.82257e-17	0.478491	0.103798	0.481516	6.14913e-07	2.51154e-14	4.53819e-06	0.00761277	0.0145506	4.08076e-05	5.9818e-05	0.000150947	4.53505e-05	9.49634e-05	5.57391e-09	1.33335e-11	1.04652e-06	3.54354e-09
Symptom 30	0.320901	0.00150514	9.52467e-06	0.13485	0.284904	0.000212775	1.8024e-08	7.41104e-07	7.13722e-21	4.98316e-05	1.81245e-07	5.09155e-07	1.08688e-13	0.242677	0.11332	3.97839e-06	0.00111119	6.95157e-05	0.000146781	9.09539e-11	5.88452e-13	0.85238	3.6382e-08	3.80613e-07	6.28616e-11	1.0481e-27	2.43003e-18	1.87398e-13	3.49465e-103	0	2.78759e-19	3.81984e-23	3.16935e-06	0.127774	0.267115	1.14035e-06	7.25235e-17	0.000237892	2.37265e-08	0.105173	0.000137622	0.0265078	0.000121594	8.93133e-05	0.0106167	5.59854e-08	1.74387e-10	4.44512e-05	4.50418e-10
Symptom 31	0.0337841	0.000555205	2.41805e-06	0.0179681	0.115659	0.139966	2.67399e-06	1.75393e-05	4.06644e-11	5.71737e-78	0.00347399	8.99673e-11	9.37403e-09	0.00259419	0.00165496	7.38414e-12	0.000314987	1.03341e-08	4.28097e-08	7.40718e-10	3.58243e-13	0.523838	7.38894e-08	6.59447e-11	8.34451e-08	7.00474e-18	4.08947e-11	2.14167e-07	6.96756e-20	2.78759e-19	0	9.79599e-24	6.26703e-06	9.11353e-06	0.0011282	9.70464e-07	5.08878e-14	0.116037	0.0467699	9.65901e-37	1.05492e-06	0.486702	0.00151342	1.44448e-93	1.76031e-10	1.16638e-16	1.17705e-20	7.04936e-12	3.14279e-08
Symptom 32	0.841156	0.00843102	1.40933e-05	0.359159	0.384399	0.249979	0.0343028	0.000725437	5.94337e-07	1.84886e-10	3.31982e-55	3.84961e-06	2.11273e-09	0.330307	0.0162549	0.00123945	0.17934	0.000199847	0.00147027	1.61109e-05	3.73351e-06	0.330706	5.63165e-05	5.57575e-08	1.41501e-11	8.35121e-15	7.79001e-09	2.00461e-06	1.82257e-17	3.81984e-23	9.79599e-24	0	1.32081e-21	2.1981e-10	0.000858367	3.73468e-07	1.70468e-12	0.691619	0.486361	2.68185e-06	4.80105e-35	0.00281876	7.11043e-08	1.029e-09	0.0100995	1.23748e-05	2.08731e-05	0.00249413	8.08973e-06
Symptom 33	0.00963011	0.00373221	0.373449	0.000142588	0.732084	0.133236	0.30439	0.27556	0.00169236	0.000932562	0.291741	0.241772	0.931287	0.000654477	7.12564e-06	9.43074e-06	0.0046499	1.23403e-06	5.5556e-05	0.0123016	8.48817e-05	1.31967e-08	0.196569	0.0107652	6.14831e-10	0.846059	0.000283201	0.000685341	0.478491	3.16935e-06	6.26703e-06	1.32081e-21	0	3.27552e-32	8.86974e-11	1.24717e-08	4.53049e-07	0.000290331	1.02628e-11	2.72529e-12	7.62609e-15	3.73705e-21	7.13251e-07	5.36059e-05	5.93156e-05	0.00215251	0.000476329	0.000801183	0.000216404
Symptom 34	0.000379503	0.00167167	5.72481e-05	0.0089741	0.190407	0.685351	0.0405401	0.159187	0.957686	0.0020029	0.114845	0.246045	0.00103814	0.00168993	1.79466e-06	5.68307e-08	0.000249018	2.81222e-08	1.44556e-05	0.00297907	6.01741e-07	1.01463e-66	0.662559	0.0543959	5.00087e-11	0.00012362	1.1421e-08	0.00838477	0.103798	0.127774	9.11353e-06	2.1981e-10	3.27552e-32	0	3.87495e-09	2.30271e-07	2.357e-09	5.20184e-08	6.74515e-06	1.0338e-14	2.75652e-17	2.0237e-64	3.19119e-15	7.18194e-06	0.000887518	0.000892772	0.000393353	0.00256783	1.6116e-08
Symptom 35	0.0441293	0.0180775	0.00360087	0.00282709	0.921473	0.808106	6.02878e-06	7.70219e-09	0.876662	0.0295129	0.810946	0.0505122	0.324769	4.92058e-05	4.81171e-05	0.00736712	0.000142385	1.96075e-06	0.00119048	0.00220952	0.10213	1.06594e-07	0.0237288	0.065264	0.0110729	0.11377	0.00542429	0.129993	0.481516	0.267115	0.0011282	0.000858367	8.86974e-11	3.87495e-09	0	5.31964e-21	1.06017e-11	7.26458e-31	1.95098e-09	1.26398e-14	1.31774e-11	1.70944e-15	1.04712e-05	0.000309415	1.5962e-15	3.36971e-10	2.27466e-13	4.59072e-14	3.6097e-06
Symptom 36	0.158339	0.00103974	1.53613e-05	1.83932e-11	0.00508553	0.779934	0.667689	0.118818	0.335099	0.000963556	0.00419286	0.00172181	0.00337552	6.90953e-35	4.2364e-27	3.33196e-11	7.19685e-40	5.71151e-25	2.79698e-26	0.00278481	2.66754e-06	1.20913e-05	0.0251341	0.0552357	1.64361e-11	0.000121293	3.12184e-08	0.00016638	6.14913e-07	1.14035e-06	9.70464e-07	3.73468e-07	1.24717e-08	2.30271e-07	5.31964e-21	0	4.27567e-39	0.000262608	3.10502e-07	1.29698e-16	6.68725e-12	2.20593e-11	3.44864e-10	4.00684e-06	6.97652e-08	4.48522e-09	9.17282e-10	1.13511e-10	2.02232e-13
Symptom 37	0.00379437	5.85959e-10	2.07269e-12	3.97367e-05	0.00909297	0.965277	2.64385e-05	0.199782	0.00407871	0.000158067	4.8402e-06	3.721e-08	1.78761e-11	3.48025e-11	3.46925e-11	2.38842e-16	4.04831e-15	2.67021e-18	3.92237e-15	1.82314e-05	1.29642e-13	0.00760079	0.000185698	0.000402179	2.9745e-17	1.02747e-05	4.43338e-16	2.0225e-10	2.51154e-14	7.25235e-17	5.08878e-14	1.70468e-12	4.53049e-07	2.357e-09	1.06017e-11	4.27567e-39	0	0.502166	5.87782e-05	4.2647e-12	6.7826e-17	4.1073e-07	3.24003e-20	3.1615e-09	4.1785e-08	1.23668e-14	2.27278e-13	8.09636e-11	4.9787e-25
Symptom 38	4.49565e-06	0.759636	0.319606	0.617321	0.98341	0.150704	1.78301e-85	7.19187e-45	0.000103055	0.580931	0.000789016	3.31775e-24	2.80443e-12	0.0808112	0.00683337	0.676196	0.0800136	0.0832127	0.0139247	1.52453e-15	0.266829	4.8229e-10	6.23244e-47	3.75118e-29	0.0174094	0.147328	0.0651971	2.17564e-11	4.53819e-06	0.000237892	0.116037	0.691619	0.000290331	5.20184e-08	7.26458e-31	0.000262608	0.502166	0	6.14321e-09	4.55074e-07	1.89788e-08	6.27293e-22	0.00614345	0.00884293	0.623009	0.00105334	0.000179984	0.000812145	0.158891
Symptom 39	0.00114458	0.357699	0.695808	0.605508	0.170752	0.458962	0.000340861	1.41935e-11	2.09813e-81	0.00182036	0.000519005	0.00108954	0.0197639	0.00846875	0.0654352	0.000768916	0.0237488	0.210271	0.0240461	4.36609e-05	0.093574	1.14581e-08	0.037494	0.00332731	5.75612e-05	1.37306e-69	0.410515	0.0353772	0.00761277	2.37265e-08	0.0467699	0.486361	1.02628e-11	6.74515e-06	1.95098e-09	3.10502e-07	5.87782e-05	6.14321e-09	0	8.50906e-11	4.68932e-15	2.40429e-22	5.25631e-09	0.638868	0.00417869	0.391609	0.522879	0.139977	5.65882e-06
Symptom 40	0.956131	0.0126198	3.12802e-06	0.00418726	0.637847	0.615741	0.253418	0.406338	0.647579	9.74718e-38	0.839754	0.539752	0.00173589	1.92989e-05	2.2041e-09	2.46005e-09	3.60539e-05	1.02521e-11	1.92785e-08	0.0294228	1.64287e-08	2.72667e-06	0.866025	0.648977	7.6733e-08	0.00417773	1.10393e-07	0.321722	0.0145506	0.105173	9.65901e-37	2.68185e-06	2.72529e-12	1.0338e-14	1.26398e-14	1.29698e-16	4.2647e-12	4.55074e-07	8.50906e-11	0	1.89221e-27	2.79552e-16	6.58086e-17	1.14713e-35	1.77754e-07	3.82554e-07	3.01686e-11	2.84086e-10	1.69711e-11
Symptom 41	0.577693	0.000142223	0.000703858	0.832109	0.441635	0.906427	0.0103935	0.016204	0.227074	0.00215138	4.38032e-14	0.0202062	0.00491696	0.0494453	0.0121927	0.000156983	0.00246887	3.11059e-05	7.52314e-06	0.277351	1.5613e-08	4.46023e-09	0.949582	0.30042	3.04436e-15	0.177476	2.72497e-07	0.0463987	4.08076e-05	0.000137622	1.05492e-06	4.80105e-35	7.62609e-15	2.75652e-17	1.31774e-11	6.68725e-12	6.7826e-17	1.89788e-08	4.68932e-15	1.89221e-27	0	4.28781e-31	1.31519e-19	4.82632e-09	7.38963e-07	3.29355e-07	1.02524e-07	5.08926e-06	1.88011e-08
Symptom 42	0.0072748	0.00765575	0.00743465	0.337683	0.733067	0.2755	3.83086e-06	6.14516e-08	2.28171e-05	0.148141	0.687052	0.0836302	0.716981	0.930641	0.00900597	0.000312438	0.286747	0.000714572	0.010085	0.271842	0.00576765	1.54791e-93	0.0196608	0.0471318	0.000209197	0.345847	0.0820987	0.622287	5.9818e-05	0.0265078	0.486702	0.00281876	3.73705e-21	2.0237e-64	1.70944e-15	2.20593e-11	4.1073e-07	6.27293e-22	2.40429e-22	2.79552e-16	4.28781e-31	0	6.27591e-28	0.00182003	0.000330771	0.00849299	0.018129	0.00134431	1.14753e-05
Symptom 43	0.647232	0.0173344	8.28271e-05	0.547929	0.0638211	0.830783	0.640787	0.34214	0.294193	0.160093	0.101073	0.192059	0.000231665	0.298118	0.0194406	5.70346e-11	1.0956e-06	4.22323e-12	4.47272e-06	0.000349326	3.93177e-11	9.07288e-12	0.0252369	0.00108662	7.6114e-14	0.010346	5.48824e-11	1.60359e-05	0.000150947	0.000121594	0.00151342	7.11043e-08	7.13251e-07	3.19119e-15	1.04712e-05	3.44864e-10	3.24003e-20	0.00614345	5.25631e-09	6.58086e-17	1.31519e-19	6.27591e-28	0	5.35147e-06	1.07274e-07	5.70949e-13	4.33503e-09	3.65879e-08	4.65519e-13
Symptom 44	0.24671	0.00871354	0.00874181	0.207403	0.842542	0.339008	0.458186	0.389679	3.88821e-05	7.75373e-156	0.13076	5.50022e-05	0.00802882	0.0217224	0.000731389	8.34185e-05	0.00323806	1.35619e-08	3.61214e-05	0.000118116	5.08407e-05	0.194054	0.000706816	5.3659e-05	9.48651e-07	1.45342e-09	0.000441071	0.276051	4.53505e-05	8.93133e-05	1.44448e-93	1.029e-09	5.36059e-05	7.18194e-06	0.000309415	4.00684e-06	3.1615e-09	0.00884293	0.638868	1.14713e-35	4.82632e-09	0.00182003	5.35147e-06	0	2.11787e-13	9.60265e-15	3.6977e-15	2.40159e-08	0.000282469
Symptom 45	0.249756	0.0255883	0.000307872	0.0106466	0.0768807	0.985869	0.00035471	0.0497794	0.34658	1.2907e-06	0.447205	4.66517e-14	0.00099812	0.0463896	4.53597e-05	5.33589e-07	4.23011e-06	0.00116443	0.0285514	0.000142043	0.0186837	0.0165079	4.45558e-08	3.5773e-11	1.19655e-06	0.0157838	3.84871e-08	5.35187e-06	9.49634e-05	0.0106167	1.76031e-10	0.0100995	5.93156e-05	0.000887518	1.5962e-15	6.97652e-08	4.1785e-08	0.623009	0.00417869	1.77754e-07	7.38963e-07	0.000330771	1.07274e-07	2.11787e-13	0	1.75736e-69	1.40177e-95	2.80591e-67	1.32136e-13
Symptom 46	0.00266215	0.180342	0.000331137	0.472218	0.0637136	0.56292	9.85289e-16	9.28494e-08	3.60384e-08	2.45091e-10	0.00679896	3.19769e-51	1.81602e-12	0.0752629	0.00736101	4.00909e-09	0.000502824	4.2663e-07	1.60462e-05	6.97819e-16	6.5801e-11	0.293263	1.32702e-13	4.7967e-22	1.01528e-12	1.6115e-13	3.01263e-14	1.8854e-11	5.57391e-09	5.59854e-08	1.16638e-16	1.23748e-05	0.00215251	0.000892772	3.36971e-10	4.48522e-09	1.23668e-14	0.00105334	0.391609	3.82554e-07	3.29355e-07	0.00849299	5.70949e-13	9.60265e-15	1.75736e-69	0	1.88832e-128	2.74487e-108	3.88868e-24
Symptom 47	0.00149251	0.0358122	0.000178059	0.0100683	0.245788	0.388936	5.95899e-14	8.47149e-10	1.09279e-07	1.33999e-11	0.00469249	2.83561e-42	3.48192e-12	0.000804605	0.000140006	1.42684e-10	6.3569e-07	1.12342e-07	5.37707e-05	3.43702e-18	1.48232e-09	0.130071	1.78464e-16	2.82785e-21	3.40904e-14	2.68373e-10	2.68173e-15	4.54423e-11	1.33335e-11	1.74387e-10	1.17705e-20	2.08731e-05	0.000476329	0.000393353	2.27466e-13	9.17282e-10	2.27278e-13	0.000179984	0.522879	3.01686e-11	1.02524e-07	0.018129	4.33503e-09	3.6977e-15	1.40177e-95	1.88832e-128	0	6.2727e-141	8.09602e-31
Symptom 48	0.0471846	0.249164	0.00062092	0.0421564	0.131553	0.65104	1.25486e-13	2.28667e-07	1.44875e-07	1.00124e-05	0.00241916	1.24334e-44	3.42777e-12	0.0101149	0.00114062	1.1691e-08	1.83389e-05	6.30702e-07	0.000274843	3.30555e-15	2.22355e-07	0.152864	2.16928e-15	1.04791e-17	1.9058e-10	6.1185e-09	6.7706e-13	8.78655e-13	1.04652e-06	4.44512e-05	7.04936e-12	0.00249413	0.000801183	0.00256783	4.59072e-14	1.13511e-10	8.09636e-11	0.000812145	0.139977	2.84086e-10	5.08926e-06	0.00134431	3.65879e-08	2.40159e-08	2.80591e-67	2.74487e-108	6.2727e-141	0	2.13115e-28
Symptom 49	0.201522	3.68769e-05	9.34712e-09	0.0419444	0.671981	0.515657	2.12378e-06	0.0210561	0.00721254	0.000291103	0.00019368	2.0908e-08	3.05468e-10	5.00059e-07	2.66399e-06	2.62927e-20	4.99954e-12	2.27742e-11	1.43273e-10	2.26746e-09	1.35371e-17	0.000695375	1.25894e-05	5.24714e-05	8.89973e-28	1.70783e-06	2.49504e-23	8.06989e-16	3.54354e-09	4.50418e-10	3.14279e-08	8.08973e-06	0.000216404	1.6116e-08	3.6097e-06	2.02232e-13	4.9787e-25	0.158891	5.65882e-06	1.69711e-11	1.88011e-08	1.14753e-05	4.65519e-13	0.000282469	1.32136e-13	3.88868e-24	8.09602e-31	2.13115e-28	0
Symptom 50	0.424621	0.00166263	3.34339e-07	0.0139268	0.420708	0.200248	0.000454091	0.0192981	0.00306307	0.000159281	0.00463242	3.03297e-05	6.37343e-11	8.72461e-08	9.54614e-07	9.17811e-15	2.25484e-10	3.5191e-13	1.68415e-11	2.50369e-08	1.07745e-13	1.37654e-05	0.000149839	0.00183545	2.07352e-18	6.30124e-07	8.13322e-23	1.0222e-10	3.86344e-11	8.02492e-11	1.12292e-07	6.51048e-08	8.14831e-06	3.59734e-08	0.00098431	7.78706e-11	7.58806e-28	0.996411	0.0310597	1.22817e-12	9.14516e-08	0.000798908	4.74277e-19	4.02596e-05	1.24111e-06	3.50344e-17	8.61704e-24	2.04299e-16	9.6256e-73
Symptom 51	6.3968e-08	0.00109566	5.1187e-06	0.00560345	0.565228	0.451781	1.07286e-09	0.0295048	3.00083e-05	1.43004e-07	0.00254298	1.37905e-08	8.63277e-08	0.00202321	0.00166129	5.27914e-14	9.69396e-06	1.35505e-05	2.6095e-06	5.09054e-05	2.00069e-08	0.00674529	0.000248799	0.000684409	1.50089e-19	3.85841e-08	3.11154e-18	3.98596e-11	4.17423e-11	7.91269e-09	3.00257e-09	0.000794354	0.00968343	0.00158298	0.00014051	2.78652e-05	4.95206e-18	0.456464	0.0956692	1.95448e-06	0.0011709	0.00340616	1.07251e-07	5.90389e-06	6.55355e-07	1.01646e-19	3.66176e-18	4.01493e-18	8.58784e-27
Symptom 52	1.2239e-05	0.0259133	0.000957247	0.570636	0.0453622	0.332356	0.00136988	0.00991782	0.000396504	5.6452e-07	0.0920891	7.49513e-18	4.6119e-07	0.623248	0.457002	0.000330266	0.00197696	0.0105488	0.00211956	2.10947e-11	2.71105e-06	0.46449	3.72731e-09	1.24842e-13	2.29643e-10	4.75293e-06	5.66184e-07	1.77511e-06	0.000114297	0.000507031	2.59601e-06	0.00280397	0.000336565	0.000591943	1.40021e-05	4.69843e-05	9.17805e-05	0.412651	0.502066	9.32306e-07	0.000642688	0.0239415	4.02083e-06	3.46139e-07	3.56336e-10	3.43699e-19	1.9026e-22	3.09113e-26	1.2083e-08
Symptom 53	0.00016652	9.2539e-05	6.40428e-09	0.00353272	0.403346	0.268953	2.08485e-55	5.77833e-21	4.71106e-07	1.25855e-08	0.0218333	1.09519e-28	7.95882e-21	0.113535	0.0256139	1.02649e-08	0.00130706	2.39686e-10	0.000582617	1.00816e-20	4.26905e-10	0.909558	4.28465e-30	1.33231e-18	5.28959e-22	6.89638e-09	6.89494e-15	5.7352e-37	4.40217e-22	5.08351e-15	8.98971e-17	4.52055e-07	0.00020422	0.000208974	0.0400614	5.97487e-07	1.35264e-14	4.83078e-27	0.533309	8.27883e-09	0.00395435	0.356903	3.80905e-09	1.16899e-07	1.13699e-11	5.67041e-42	8.04055e-41	1.17322e-39	5.73783e-21
Symptom 54	0.760717	0.000182132	0.00660484	0.238693	0.329189	0.518676	0.00910938	0.000785372	9.56629e-12	1.81903e-06	2.38356e-05	0.000102998	0.00503723	0.367021	0.024209	0.131278	0.840123	0.00272076	0.757238	0.00224633	0.00323791	0.981876	0.000676539	0.0119215	0.0447423	9.23581e-14	0.00228762	0.00569954	1.47115e-05	1.84379e-10	2.06737e-07	1.08874e-10	0.00176394	0.000977195	4.83283e-05	0.00103679	8.9986e-06	0.954293	3.87369e-05	0.000926106	5.23911e-06	0.0472741	0.0127157	1.26789e-06	0.00246063	5.61812e-08	1.66598e-06	2.19489e-06	0.0013096
Symptom 55	0.408358	0.00115148	3.05445e-06	0.385283	0.0526573	0.511901	4.72991e-05	0.000444375	8.0786e-06	3.90899e-06	5.45599e-06	7.80972e-11	6.13544e-10	0.370963	0.0995814	5.84455e-25	0.00010142	0.000121855	9.57101e-09	2.51573e-15	1.81354e-77	0.00123892	0.0125024	3.51083e-06	9.8552e-18	2.74355e-09	2.66583e-27	6.25511e-13	8.65148e-09	5.62755e-11	1.0598e-17	9.14157e-08	3.19553e-07	1.07513e-08	0.0398711	0.000143818	1.60984e-12	0.261001	0.272554	1.10252e-09	6.65025e-12	0.00228956	3.48066e-09	1.83934e-06	2.28455e-05	5.35721e-12	4.96845e-15	2.7831e-10	1.1863e-20
Symptom 56	0.681853	0.00868379	0.000111626	0.0226061	0.584507	0.151801	0.00140084	0.128798	0.423944	5.68023e-05	7.07532e-06	4.89958e-07	7.79625e-09	0.00105071	0.00096238	5.62355e-14	1.67146e-06	2.82179e-08	2.21639e-08	7.27733e-14	1.70022e-23	4.37153e-24	0.0159562	8.32322e-06	5.25963e-20	7.71008e-05	5.405e-17	7.49566e-16	0.000155867	1.70819e-05	9.21243e-10	8.66616e-10	1.70591e-15	2.3189e-36	0.00302555	1.47105e-08	9.49715e-15	0.275208	1.70751e-07	1.37706e-13	8.01876e-18	2.76055e-24	9.20703e-28	1.7267e-05	0.000960572	2.44062e-13	4.63096e-13	2.67524e-07	2.25122e-20
Symptom 57	0.442183	0.0105963	0.0878845	0.1111	0.473903	0.911072	0.000413749	0.00293876	0.0929133	1.76508e-05	0.0543604	0.00797338	0.0793426	0.964401	0.00864444	0.0502732	0.201834	9.54802e-05	0.0283454	7.30502e-07	0.00949068	0.00490178	1.87904e-05	1.53551e-05	0.0827019	0.000512071	0.0340727	0.0166898	0.000910258	0.00161915	4.0464e-07	3.4773e-06	0.0369089	0.000453791	0.00326221	1.68258e-05	3.0725e-05	0.526814	0.180848	2.50151e-05	0.000148912	0.00682596	0.00453874	3.53686e-10	1.98071e-08	4.60452e-11	3.36422e-07	4.06553e-08	0.00738573
Symptom 58	0.357792	0.000657329	4.72151e-09	0.0455269	0.0706004	0.605273	5.64145e-08	0.0154854	0.00160521	4.6119e-05	0.00311312	3.12405e-06	1.58512e-10	1.63468e-05	9.02327e-05	5.23399e-19	5.8995e-12	1.12191e-10	2.60494e-11	1.73495e-08	7.46898e-19	0.00563728	4.94536e-05	0.00116058	9.93302e-28	4.48449e-07	5.64355e-22	5.87029e-15	1.05672e-09	1.21196e-07	4.55853e-08	1.12973e-05	3.05902e-05	5.87017e-06	0.00515459	1.40826e-12	7.06145e-19	0.00278766	0.000703804	8.05671e-10	6.44765e-05	0.00605038	6.18095e-12	7.69863e-05	4.61457e-06	2.07554e-14	4.55896e-19	1.90313e-13	6.33093e-199
Symptom 59	0.535393	6.30326e-08	4.81146e-14	1.66521e-06	0.0177034	0.152807	0.000806668	0.135383	0.0111895	0.000127443	0.00497089	2.2935e-05	1.09393e-09	0.000528122	3.3859e-11	3.39113e-12	4.11497e-10	3.05846e-14	1.1109e-09	3.24175e-05	1.86032e-12	2.8122e-06	0.0197568	0.00213073	3.2152e-15	5.6488e-05	5.41803e-18	5.87711e-05	2.9652e-10	5.68489e-08	3.99824e-10	9.92191e-07	1.55614e-05	4.14328e-08	6.27948e-05	3.32196e-10	2.65318e-27	0.664895	0.00726519	2.17694e-14	2.2231e-09	7.95186e-05	6.34894e-15	6.79457e-05	1.9812e-05	4.20284e-11	1.2006e-15	3.06879e-11	3.67659e-35
Symptom 60	0.376771	1.32302e-10	1.50353e-19	8.04724e-05	0.00254478	0.596764	0.013073	0.592503	0.273792	2.28027e-05	0.122861	0.000843329	2.51978e-16	0.00395065	1.41217e-13	8.02492e-11	1.89165e-09	1.07289e-11	2.54084e-10	2.01591e-05	7.32611e-11	6.6909e-07	0.13911	0.00551888	1.51044e-14	0.00129544	1.26592e-15	1.16254e-05	1.96614e-07	1.53127e-08	9.92685e-11	7.1496e-12	9.1388e-11	8.45785e-11	1.16711e-05	4.56582e-09	7.60773e-25	0.372717	1.55249e-06	2.46631e-14	1.62389e-13	2.98723e-06	1.64689e-18	6.09376e-06	4.88883e-06	9.179e-09	5.23429e-13	3.86491e-09	4.87982e-24
Symptom 61	0.0491301	1.3162e-06	6.35489e-10	0.848309	0.338631	0.0258968	0.0676723	0.0519932	5.21354e-05	3.27362e-14	0.000580153	1.14751e-08	5.21086e-14	0.0200892	0.0087091	1.05525e-10	0.000124061	3.40836e-06	6.09728e-08	1.00505e-09	7.18355e-13	0.0571777	0.0665426	4.04728e-07	5.13889e-17	3.78844e-06	1.20948e-12	5.72255e-09	6.46874e-08	4.36893e-08	2.32276e-27	2.19366e-06	8.69085e-06	7.64701e-09	3.59155e-05	2.03935e-07	1.32792e-18	0.654935	0.134806	2.43555e-23	1.85729e-07	0.00311015	1.06047e-07	8.32203e-10	5.11538e-05	1.32438e-12	2.00559e-13	2.9435e-11	3.75668e-18
Symptom 62	0.768554	1.58116e-05	5.02875e-08	0.713692	0.173489	0.676667	0.365979	0.874402	0.00639542	5.71788e-05	2.48435e-08	3.36783e-05	2.62682e-07	0.277658	0.00209857	6.49834e-09	0.00102583	7.94424e-06	0.0002467	9.53623e-05	4.81927e-22	1.19459e-06	0.235627	0.00116117	9.33398e-10	5.06906e-06	4.98858e-10	2.34798e-08	7.44211e-10	2.40557e-05	3.52117e-09	3.66595e-13	4.20885e-10	2.66388e-10	0.00654676	6.36198e-06	7.40172e-14	0.208037	0.000325386	3.61662e-15	5.43823e-43	3.25513e-10	1.41807e-12	1.31398e-06	0.0288483	2.7604e-07	2.60223e-07	1.70853e-06	3.02994e-13
Symptom 63	0.836396	0.000192866	4.56149e-06	1.18264e-14	0.000586245	0.741371	0.35751	0.542769	0.817062	0.00138188	0.0440434	0.000424181	0.00229491	1.25965e-55	1.75374e-32	3.30853e-21	2.34365e-142	3.33635e-22	1.91566e-106	1.38656e-07	1.34206e-15	0.0239722	0.0909815	0.000707076	9.2838e-12	0.0168018	5.89191e-10	0.00876421	8.20277e-05	0.00532762	1.01283e-05	0.00107324	0.000134919	2.45139e-07	4.67767e-05	1.31682e-47	1.1859e-20	0.00816878	6.60816e-05	5.50159e-11	5.74421e-09	0.00228469	3.34554e-13	5.1638e-05	0.000199178	0.000431828	1.91709e-07	7.04006e-05	3.10455e-11
Symptom 64	0.919907	7.23035e-05	1.36943e-05	0.0309084	0.673292	0.143374	0.109121	0.824728	0.00057099	2.35819e-05	4.18396e-06	0.000466166	3.41567e-05	3.25859e-05	1.85545e-06	1.22945e-11	5.86684e-14	8.01321e-11	8.54305e-16	0.00630121	2.85816e-15	0.000588956	0.381928	0.413826	7.64635e-11	7.35903e-08	4.35369e-11	1.30695e-05	3.71659e-09	2.65512e-16	4.45419e-08	4.78478e-13	0.000788266	1.04278e-10	8.40351e-08	1.49594e-16	1.25844e-23	0.00104592	0.113315	6.51862e-13	1.00171e-22	6.91162e-06	2.88147e-24	1.14599e-07	0.0503284	1.62259e-06	1.21721e-06	5.71711e-05	3.29065e-17
Symptom 65	0.238157	0.000107977	5.10654e-07	0.0142123	0.847379	0.516331	0.486408	0.985204	0.237483	1.93809e-24	0.411108	0.070586	3.66874e-05	5.20646e-07	3.7976e-10	8.14861e-09	1.39637e-08	1.21505e-16	9.43545e-13	0.000994792	1.29928e-10	4.82401e-08	0.854102	0.0310369	1.759e-10	4.71627e-05	3.10631e-07	0.197086	0.00811325	0.0252521	1.61597e-25	4.84111e-05	5.09211e-10	6.02038e-16	1.07838e-09	2.69844e-15	1.96655e-13	9.13342e-05	0.000893704	5.89699e-149	6.40425e-23	1.08247e-17	6.80855e-19	3.07918e-24	2.02318e-06	1.18828e-07	4.02684e-10	3.32801e-09	2.60051e-13
Symptom 66	0.737131	0.0544386	0.00302097	0.995153	0.897464	0.920529	0.108578	0.217779	0.0615994	3.73814e-07	1.28599e-05	0.00251331	6.61996e-07	0.0871757	0.000792065	9.9409e-10	0.000476468	4.69151e-06	0.000520623	0.00262152	5.07114e-11	0.12254	0.455783	0.17842	2.69609e-09	8.43248e-05	2.743e-10	0.000498332	1.88727e-05	3.22085e-05	8.86217e-12	2.99649e-08	0.000987838	2.09068e-08	0.00115139	1.81883e-09	1.02977e-17	0.068984	0.0252859	2.33576e-17	1.14136e-05	0.000190711	5.39546e-11	1.05897e-05	0.244389	0.000392296	0.000220079	2.98588e-06	3.17429e-13
Symptom 67	0.729127	1.14118e-06	1.2141e-08	0.0350475	0.279969	0.824774	8.67714e-07	0.0177979	7.63449e-05	2.33402e-09	8.75071e-06	8.71913e-11	3.37439e-13	2.72632e-05	1.17669e-06	3.63197e-37	2.95879e-18	2.40752e-09	1.6677e-18	1.50463e-10	2.17008e-27	1.09212e-05	0.0061044	8.89738e-07	2.82946e-85	2.71166e-10	7.65928e-52	4.11314e-12	9.71269e-13	5.70747e-08	4.82279e-12	5.30854e-09	3.71769e-08	1.77055e-09	6.72845e-05	3.72442e-13	9.69107e-25	0.327424	7.84143e-05	1.877e-20	1.59467e-15	1.01538e-06	9.65712e-15	6.99701e-08	9.86906e-07	1.22421e-15	4.45231e-18	8.68465e-15	2.37322e-47
Symptom 68	0.386656	0.000130087	6.1278e-05	0.177156	0.244545	0.474	0.00243764	0.00369881	0.000842423	0.000171298	0.000150679	1.6687e-07	8.65059e-09	4.39941e-05	0.000109219	2.10355e-27	5.37093e-13	1.16828e-08	1.8118e-12	1.32732e-10	6.06319e-26	0.00124333	0.00807264	0.00282186	3.02882e-33	1.19029e-08	6.79513e-32	3.46209e-14	1.80199e-17	3.5547e-12	1.12066e-08	2.20806e-10	1.02522e-07	1.52527e-10	0.0343829	1.53072e-15	3.72244e-24	0.979197	0.000432583	9.32305e-14	4.61537e-21	1.76897e-06	1.79798e-21	3.32644e-05	0.00112405	1.32426e-13	1.89877e-12	2.24018e-10	9.53588e-50
Symptom 69	0.710523	2.65197e-05	3.13743e-09	0.000655326	0.110097	0.251	0.00295044	0.430614	0.000748406	0.00139926	0.0569981	0.0307336	1.50282e-09	0.000236446	7.77006e-07	2.85085e-17	1.24929e-08	7.05098e-07	7.55055e-11	0.012878	8.79371e-20	3.37338e-07	0.468806	0.498362	1.10647e-36	0.106888	5.54251e-18	1.07574e-05	6.92163e-06	0.0359567	1.58035e-07	7.34987e-10	1.12998e-12	6.99074e-11	3.60282e-05	7.1707e-14	2.06469e-15	0.226017	6.17515e-30	3.50945e-18	1.5918e-18	1.82393e-14	2.22959e-15	0.000734499	0.00404466	7.0779e-06	7.77611e-07	1.04473e-06	3.78175e-25
Symptom 70	0.786576	8.77176e-07	2.84781e-09	0.199047	0.871382	0.114166	0.000350431	0.0138461	0.692715	0.000822726	0.000118568	1.54691e-05	2.23991e-14	8.16918e-05	1.0715e-06	4.00997e-30	5.73277e-12	3.0727e-05	1.08425e-14	3.19405e-07	7.30284e-24	5.45276e-06	0.00703482	0.000408316	7.83611e-73	0.00103821	1.254e-37	7.45456e-13	1.40652e-12	3.65275e-07	1.80169e-07	1.01357e-11	1.43044e-10	8.49496e-11	0.00018559	1.72987e-13	4.11773e-20	0.903583	2.59784e-13	1.88816e-12	1.05829e-18	1.76639e-09	1.52872e-18	3.19646e-06	0.000312702	7.20141e-10	6.89764e-13	2.21251e-09	8.22788e-36
Symptom 71	1.11432e-05	0.000182524	0.0241417	0.862882	0.427509	0.0448311	0.448037	0.582457	0.00422408	0.27966	0.0115419	0.109694	0.00207387	0.00485827	0.93541	0.0129665	7.06672e-05	0.374391	0.00116743	0.00165239	0.000120571	0.0104407	0.116064	0.234009	0.000173884	0.000406719	7.78609e-08	0.00976238	0.000105805	0.0019575	0.142656	0.0107899	0.00214238	0.00230249	0.0646511	3.81606e-05	0.00586175	0.0134081	0.430613	0.0019957	0.000113655	0.00362451	0.000893205	0.170304	0.56	0.0311667	0.402731	0.034474	0.000971732
[truncated: 22 more columns]
