# Supplementary material for: Feature Selection and Prediction of Pediatric Tuina in Attention Deficit/Hyperactivity Disorder Management: A Machine Learning Approach Based on Parent-Reported Children’s Constitution
Source: Bioengineering (Basel). 2025 Sep 23;12(10):1012. doi: 10.3390/bioengineering12101012 (PMC12561778; doi:10.3390/bioengineering12101012)
Supplement: Supplementary file 1 [file bioengineering-12-01012-s001.zip › S3c.xlsx]

## Sheet: sele_cor
	Symptom 1	Symptom 2	Symptom 4	Symptom 5	Symptom 6	Symptom 8	Symptom 9	Symptom 10	Symptom 11	Symptom 14	Symptom 16	Symptom 22	Symptom 23	Symptom 27	Symptom 28	Symptom 29	Symptom 33	Symptom 35	Symptom 36	Symptom 37	Symptom 38	Symptom 40	Symptom 41	Symptom 43	Symptom 45	Symptom 49	Symptom 51	Symptom 52	Symptom 54	Symptom 55	Symptom 56	Symptom 57	Symptom 60	Symptom 61	Symptom 62	Symptom 64	Symptom 66	Symptom 69	Symptom 71
Symptom 1	1	0.194923	0.022002	0.0237638	-0.00388727	0.0753712	-0.0928082	0.0335409	0.00250855	-0.015646	-0.0372454	0.0675459	-0.159673	-0.00424098	-0.0532919	-0.0354174	0.0816275	0.0635086	0.0445318	-0.0912357	0.144117	0.00173737	0.0175829	-0.0144521	-0.0363386	-0.0403227	-0.169544	0.137467	0.00961813	-0.0261082	-0.0129466	-0.0242686	0.0279099	0.062079	-0.00929374	0.00317572	0.0106008	-0.0117219	0.138103
Symptom 2	0.194923	1	-0.11368	-0.150647	-0.0370521	-0.0480701	-0.0934344	-0.0937682	-0.0440718	0.0981189	0.156451	0.069834	0.00582669	0.131095	0.0806255	0.0724066	0.0913983	0.0745599	0.103302	0.193775	0.00966297	0.0786569	0.119719	0.0750476	0.0704192	0.129768	0.102838	0.0702652	0.117792	0.102396	0.0827406	0.0805873	0.200836	0.15189	0.135716	0.12485	0.0606892	0.132114	0.117775
Symptom 4	0.022002	-0.11368	1	0.240606	0.034156	-0.0107998	0.0187954	0.0527758	-0.0237083	-0.35279	-0.15432	-0.0625602	-0.0391586	-0.0307844	-0.0414548	-0.0541391	-0.119699	-0.0940966	-0.209818	-0.129231	-0.0157796	-0.0902604	-0.0066955	-0.0189756	-0.0805355	-0.0641765	-0.0873226	-0.0179099	-0.0372005	-0.0274156	-0.0719176	-0.0502889	-0.124051	-0.00604109	-0.0115876	-0.0680856	0.00019185	-0.107313	0.0054546
Symptom 5	0.0237638	-0.150647	0.240606	1	0.0448577	-0.00537483	-0.0214135	0.00631956	-0.045669	-0.137328	-0.078414	-0.00746609	-0.0350259	-0.0448668	-0.0162124	-0.00985837	-0.0108124	-0.00311343	-0.0883098	-0.0822467	-0.000656757	-0.0148658	-0.0242977	-0.0584873	-0.0558298	-0.0133728	-0.0181619	-0.063144	0.0308101	-0.0611424	-0.0172689	-0.0226153	-0.0951012	-0.0302144	-0.0429675	-0.013316	0.00407	-0.0504303	-0.0250562
Symptom 6	-0.00388727	-0.0370521	0.034156	0.0448577	1	-0.0269954	0.000597863	0.0377996	0.0111035	-0.0117546	-0.00789616	0.0352776	-0.0409518	0.011932	0.002632	-0.0336302	0.0473945	-0.00767053	-0.00882435	0.0013749	-0.0453635	-0.0158505	-0.00371248	-0.00674919	0.000559395	-0.0205287	-0.0237615	-0.030609	-0.0203814	0.0207127	-0.045242	0.00352743	-0.0167083	-0.0702729	-0.0131702	-0.0461925	-0.00315096	-0.0362433	-0.0633
Symptom 8	0.0753712	-0.0480701	-0.0107998	-0.00537483	-0.0269954	1	0.346628	0.139634	0.184602	0.0205943	-0.0727757	0.149208	-0.268931	-0.134008	-0.153849	-0.150033	0.0344266	0.180882	0.0492324	-0.0404787	0.422902	0.0262208	0.0758261	0.0299957	-0.0619025	-0.0727654	-0.0686655	-0.0813084	-0.105756	-0.110587	-0.047943	-0.0937242	-0.0169026	-0.0613146	0.00499234	-0.00699459	-0.0389103	-0.0248883	-0.0173632
Symptom 9	-0.0928082	-0.0934344	0.0187954	-0.0214135	0.000597863	0.346628	1	0.274905	0.245511	0.0286403	-0.0606839	0.128505	-0.0886218	-0.146685	-0.033603	-0.212277	0.0989126	0.00490178	-0.0304359	-0.0905213	0.122187	-0.0144369	0.0381366	0.0331208	-0.0297211	-0.0847077	-0.131239	-0.111532	-0.212706	-0.140262	-0.0252499	-0.0530298	-0.0345536	-0.127261	-0.0859616	-0.108484	-0.0589831	0.106173	-0.0901733
Symptom 10	0.0335409	-0.0937682	0.0527758	0.00631956	0.0377996	0.139634	0.274905	1	0.147096	-0.0503688	-0.120854	0.00147752	-0.0694596	-0.119633	0.0690404	-0.137354	-0.10426	-0.0686621	-0.103973	-0.1189	-0.0174335	-0.389422	-0.0966862	-0.0443452	-0.152011	-0.114056	-0.16503	-0.157029	-0.149881	-0.145022	-0.126633	-0.134957	-0.133175	-0.236224	-0.126585	-0.13294	-0.159473	-0.100646	-0.0341343
Symptom 11	0.00250855	-0.0440718	-0.0237083	-0.045669	0.0111035	0.184602	0.245511	0.147096	1	0.0211948	-0.0339251	0.0663852	-0.0854829	-0.109164	-0.10063	-0.124671	-0.0332894	0.00755483	-0.0902471	-0.143637	0.105716	0.00638636	-0.235079	-0.0517516	-0.0240025	-0.117308	-0.095108	-0.0531638	-0.132865	-0.142855	-0.141143	-0.0607088	-0.0487003	-0.10835	-0.174701	-0.144583	-0.13713	-0.0600591	-0.0796479
Symptom 14	-0.015646	0.0981189	-0.35279	-0.137328	-0.0117546	0.0205943	0.0286403	-0.0503688	0.0211948	1	0.343087	0.0546323	0.0567328	0.146912	0.0859757	0.0590321	0.107324	0.127683	0.374884	0.20696	0.0551025	0.134339	0.0619931	0.0328529	0.0628464	0.157752	0.0972603	0.0155144	-0.0284845	0.028251	0.103209	-0.00140962	0.0908373	0.0733222	0.0342767	0.130653	0.0539835	0.115726	0.0887719
Symptom 16	-0.0372454	0.156451	-0.15432	-0.078414	-0.00789616	-0.0727757	-0.0606839	-0.120854	-0.0339251	0.343087	1	0.12295	0.0999542	0.449942	0.214251	0.185999	0.139227	0.0844849	0.207156	0.254724	0.0131905	0.186707	0.118953	0.204717	0.157366	0.28552	0.234342	0.113031	0.0476347	0.317412	0.234092	0.0617695	0.203151	0.201887	0.181762	0.211603	0.191202	0.262272	0.0783541
Symptom 22	0.0675459	0.069834	-0.0625602	-0.00746609	0.0352776	0.149208	0.128505	0.00147752	0.0663852	0.0546323	0.12295	1	-0.0198829	0.0754892	0.0422814	-0.0337423	0.178067	0.166693	0.137549	0.084156	0.194714	0.147329	0.183694	0.212939	0.0756122	0.106805	0.085408	0.0230993	0.00071749	0.101742	0.311716	0.088682	0.156011	0.0600157	0.152488	0.108222	0.0487419	0.160076	0.0807491
Symptom 23	-0.159673	0.00582669	-0.0391586	-0.0350259	-0.0409518	-0.268931	-0.0886218	-0.0694596	-0.0854829	0.0567328	0.0999542	-0.0198829	1	0.139914	0.226511	0.16672	0.0407694	-0.0713344	0.0706373	0.117639	-0.431915	-0.00532838	-0.00199708	0.0705876	0.171534	0.137275	0.115319	0.184608	0.10704	0.0787612	0.0760031	0.134524	0.0466898	0.0578989	0.0374443	0.0276096	0.0235518	0.0228767	-0.049603
Symptom 27	-0.00424098	0.131095	-0.0307844	-0.0448668	0.011932	-0.134008	-0.146685	-0.119633	-0.109164	0.146912	0.449942	0.0754892	0.139914	1	0.326559	0.329949	0.114278	0.0876545	0.17347	0.25248	-0.0581873	0.166496	0.161322	0.204893	0.172334	0.306683	0.269887	0.157012	0.0961093	0.332092	0.260026	0.0668568	0.248623	0.221582	0.194551	0.205946	0.197409	0.267926	0.168452
Symptom 28	-0.0532919	0.0806255	-0.0414548	-0.0162124	0.002632	-0.153849	-0.033603	0.0690404	-0.10063	0.0859757	0.214251	0.0422814	0.226511	0.326559	1	0.343429	0.10693	0.0477939	0.1185	0.198849	-0.209069	0.031289	0.0628438	0.135619	0.142981	0.250286	0.206346	0.150034	0.0871486	0.224333	0.250557	0.0754859	0.137816	0.182417	0.175004	0.13702	0.109631	0.138341	0.0814798
Symptom 29	-0.0354174	0.0724066	-0.0541391	-0.00985837	-0.0336302	-0.150033	-0.212277	-0.137354	-0.124671	0.0590321	0.185999	-0.0337423	0.16672	0.329949	0.343429	1	-0.0223813	0.0222277	0.156518	0.23726	-0.144056	0.0770551	0.12904	0.119258	0.122806	0.184865	0.206137	0.121399	0.136211	0.180279	0.119009	0.104472	0.16321	0.169482	0.192616	0.184623	0.134494	0.141288	0.121987
Symptom 33	0.0816275	0.0913983	-0.119699	-0.0108124	0.0473945	0.0344266	0.0989126	-0.10426	-0.0332894	0.107324	0.139227	0.178067	0.0407694	0.114278	0.10693	-0.0223813	1	0.20269	0.178365	0.158338	0.114077	0.218141	0.241863	0.155626	0.126315	0.116431	0.0815678	0.112877	0.0985315	0.160393	0.247514	0.0658356	0.202552	0.139774	0.195368	0.105724	0.103754	0.221867	0.0967255
Symptom 35	0.0635086	0.0745599	-0.0940966	-0.00311343	-0.00767053	0.180882	0.00490178	-0.0686621	0.00755483	0.127683	0.0844849	0.166693	-0.0713344	0.0876545	0.0477939	0.0222277	0.20269	1	0.290538	0.212255	0.35302	0.239924	0.211297	0.138523	0.247761	0.145536	0.119813	0.136549	0.127814	0.064838	0.0934437	0.0927143	0.137789	0.129958	0.0857189	0.168027	0.102397	0.129935	0.0583057
Symptom 36	0.0445318	0.103302	-0.209818	-0.0883098	-0.00882435	0.0492324	-0.0304359	-0.103973	-0.0902471	0.374884	0.207156	0.137549	0.0706373	0.17347	0.1185	0.156518	0.178365	0.290538	1	0.396098	0.114886	0.256917	0.214271	0.19632	0.169063	0.228963	0.131764	0.128019	0.103327	0.119633	0.177494	0.135288	0.183574	0.162999	0.141845	0.256406	0.188217	0.233127	0.129523
Symptom 37	-0.0912357	0.193775	-0.129231	-0.0822467	0.0013749	-0.0404787	-0.0905213	-0.1189	-0.143637	0.20696	0.254724	0.084156	0.117639	0.25248	0.198849	0.23726	0.158338	0.212255	0.396098	1	0.0211928	0.21622	0.259223	0.284857	0.171885	0.31786	0.26831	0.123064	0.139541	0.220377	0.241023	0.131072	0.316673	0.272751	0.233001	0.308673	0.265803	0.246801	0.0868607
Symptom 38	0.144117	0.00966297	-0.0157796	-0.000656757	-0.0453635	0.422902	0.122187	-0.0174335	0.105716	0.0551025	0.0131905	0.194714	-0.431915	-0.0581873	-0.209069	-0.144056	0.114077	0.35302	0.114886	0.0211928	1	0.158312	0.176142	0.0863773	0.0155251	-0.044473	-0.0235163	-0.0258699	-0.00181024	-0.0354894	0.0344518	-0.0199864	0.0281477	0.0141144	0.0397471	0.103249	0.0573877	0.0382234	0.0779785
Symptom 40	0.00173737	0.0786569	-0.0902604	-0.0148658	-0.0158505	0.0262208	-0.0144369	-0.389422	0.00638636	0.134339	0.186707	0.147329	-0.00532838	0.166496	0.031289	0.0770551	0.218141	0.239924	0.256917	0.21622	0.158312	1	0.332999	0.25933	0.163788	0.210176	0.149431	0.154004	0.10432	0.190694	0.230516	0.132526	0.237331	0.306754	0.244696	0.224162	0.262967	0.269479	0.0973879
Symptom 41	0.0175829	0.119719	-0.0066955	-0.0242977	-0.00371248	0.0758261	0.0381366	-0.0966862	-0.235079	0.0619931	0.118953	0.183694	-0.00199708	0.161322	0.0628438	0.12904	0.241863	0.211297	0.214271	0.259223	0.176142	0.332999	1	0.280359	0.155413	0.176192	0.102247	0.107479	0.14312	0.214295	0.266662	0.119363	0.229851	0.163537	0.414446	0.302595	0.13794	0.272144	0.121442
Symptom 43	-0.0144521	0.0750476	-0.0189756	-0.0584873	-0.00674919	0.0299957	0.0331208	-0.0443452	-0.0517516	0.0328529	0.204717	0.212939	0.0705876	0.204893	0.135619	0.119258	0.155626	0.138523	0.19632	0.284857	0.0863773	0.25933	0.280359	1	0.166657	0.225555	0.166658	0.14484	0.0785724	0.184956	0.334895	0.0894559	0.27203	0.166722	0.220913	0.312906	0.20497	0.246514	0.104637
Symptom 45	-0.0363386	0.0704192	-0.0805355	-0.0558298	0.000559395	-0.0619025	-0.0297211	-0.152011	-0.0240025	0.0628464	0.157366	0.0756122	0.171534	0.172334	0.142981	0.122806	0.126315	0.247761	0.169063	0.171885	0.0155251	0.163788	0.155413	0.166657	1	0.230682	0.156136	0.196164	0.0954204	0.133162	0.104	0.175914	0.143572	0.1274	0.0689449	0.0617547	0.0367533	0.0906044	0.0184065
Symptom 49	-0.0403227	0.129768	-0.0641765	-0.0133728	-0.0205287	-0.0727654	-0.0847077	-0.114056	-0.117308	0.157752	0.28552	0.106805	0.137275	0.306683	0.250286	0.184865	0.116431	0.145536	0.228963	0.31786	-0.044473	0.210176	0.176192	0.225555	0.230682	1	0.328974	0.178531	0.101244	0.288032	0.286012	0.0844584	0.311401	0.269249	0.227317	0.26177	0.227127	0.318628	0.103898
Symptom 51	-0.169544	0.102838	-0.0873226	-0.0181619	-0.0237615	-0.0686655	-0.131239	-0.16503	-0.095108	0.0972603	0.234342	0.085408	0.115319	0.269887	0.206346	0.206137	0.0815678	0.119813	0.131764	0.26831	-0.0235163	0.149431	0.102247	0.166658	0.156136	0.328974	1	0.193748	0.132759	0.245098	0.20537	0.101333	0.204393	0.234735	0.173724	0.200112	0.196295	0.213335	0.115113
Symptom 52	0.137467	0.0702652	-0.0179099	-0.063144	-0.030609	-0.0813084	-0.111532	-0.157029	-0.0531638	0.0155144	0.113031	0.0230993	0.184608	0.157012	0.150034	0.121399	0.112877	0.136549	0.128019	0.123064	-0.0258699	0.154004	0.107479	0.14484	0.196164	0.178531	0.193748	1	0.131512	0.171359	0.172394	0.130715	0.107066	0.181778	0.165034	0.153943	0.127261	0.126782	0.0533147
Symptom 54	0.00961813	0.117792	-0.0372005	0.0308101	-0.0203814	-0.105756	-0.212706	-0.149881	-0.132865	-0.0284845	0.0476347	0.00071749	0.10704	0.0961093	0.0871486	0.136211	0.0985315	0.127814	0.103327	0.139541	-0.00181024	0.10432	0.14312	0.0785724	0.0954204	0.101244	0.132759	0.131512	1	0.231928	0.16149	0.1815	0.0877337	0.156538	0.137507	0.189704	0.117745	0.0795209	0.00689216
Symptom 55	-0.0261082	0.102396	-0.0274156	-0.0611424	0.0207127	-0.110587	-0.140262	-0.145022	-0.142855	0.028251	0.317412	0.101742	0.0787612	0.332092	0.224333	0.180279	0.160393	0.064838	0.119633	0.220377	-0.0354894	0.190694	0.214295	0.184956	0.133162	0.288032	0.245098	0.171359	0.231928	1	0.436731	0.0875575	0.28221	0.259312	0.38909	0.212299	0.212056	0.259996	0.123598
Symptom 56	-0.0129466	0.0827406	-0.0719176	-0.0172689	-0.045242	-0.047943	-0.0252499	-0.126633	-0.141143	0.103209	0.234092	0.311716	0.0760031	0.260026	0.250557	0.119009	0.247514	0.0934437	0.177494	0.241023	0.0344518	0.230516	0.266662	0.334895	0.104	0.286012	0.20537	0.172394	0.16149	0.436731	1	0.130032	0.309807	0.272889	0.336718	0.288938	0.209565	0.339145	0.15277
Symptom 57	-0.0242686	0.0805873	-0.0502889	-0.0226153	0.00352743	-0.0937242	-0.0530298	-0.134957	-0.0607088	-0.00140962	0.0617695	0.088682	0.134524	0.0668568	0.0754859	0.104472	0.0658356	0.0927143	0.135288	0.131072	-0.0199864	0.132526	0.119363	0.0894559	0.175914	0.0844584	0.101333	0.130715	0.1815	0.0875575	0.130032	1	0.126338	0.0162015	0.113817	0.0880773	0.0608593	0.0616272	0.00390628
Symptom 60	0.0279099	0.200836	-0.124051	-0.0951012	-0.0167083	-0.0169026	-0.0345536	-0.133175	-0.0487003	0.0908373	0.203151	0.156011	0.0466898	0.248623	0.137816	0.16321	0.202552	0.137789	0.183574	0.316673	0.0281477	0.237331	0.229851	0.27203	0.143572	0.311401	0.204393	0.107066	0.0877337	0.28221	0.309807	0.126338	1	0.31665	0.30901	0.28987	0.138794	0.330982	0.129819
Symptom 61	0.062079	0.15189	-0.00604109	-0.0302144	-0.0702729	-0.0613146	-0.127261	-0.236224	-0.10835	0.0733222	0.201887	0.0600157	0.0578989	0.221582	0.182417	0.169482	0.139774	0.129958	0.162999	0.272751	0.0141144	0.306754	0.163537	0.166722	0.1274	0.269249	0.234735	0.181778	0.156538	0.259312	0.272889	0.0162015	0.31665	1	0.279368	0.245303	0.269431	0.230068	0.174055
Symptom 62	-0.00929374	0.135716	-0.0115876	-0.0429675	-0.0131702	0.00499234	-0.0859616	-0.126585	-0.174701	0.0342767	0.181762	0.152488	0.0374443	0.194551	0.175004	0.192616	0.195368	0.0857189	0.141845	0.233001	0.0397471	0.244696	0.414446	0.220913	0.0689449	0.227317	0.173724	0.165034	0.137507	0.38909	0.336718	0.113817	0.30901	0.279368	1	0.30402	0.244835	0.283996	0.17999
Symptom 64	0.00317572	0.12485	-0.0680856	-0.013316	-0.0461925	-0.00699459	-0.108484	-0.13294	-0.144583	0.130653	0.211603	0.108222	0.0276096	0.205946	0.13702	0.184623	0.105724	0.168027	0.256406	0.308673	0.103249	0.224162	0.302595	0.312906	0.0617547	0.26177	0.200112	0.153943	0.189704	0.212299	0.288938	0.0880773	0.28987	0.245303	0.30402	1	0.283063	0.374141	0.141399
Symptom 66	0.0106008	0.0606892	0.00019185	0.00407	-0.00315096	-0.0389103	-0.0589831	-0.159473	-0.13713	0.0539835	0.191202	0.0487419	0.0235518	0.197409	0.109631	0.134494	0.103754	0.102397	0.188217	0.265803	0.0573877	0.262967	0.13794	0.20497	0.0367533	0.227127	0.196295	0.127261	0.117745	0.212056	0.209565	0.0608593	0.138794	0.269431	0.244835	0.283063	1	0.297496	0.130011
Symptom 69	-0.0117219	0.132114	-0.107313	-0.0504303	-0.0362433	-0.0248883	0.106173	-0.100646	-0.0600591	0.115726	0.262272	0.160076	0.0228767	0.267926	0.138341	0.141288	0.221867	0.129935	0.233127	0.246801	0.0382234	0.269479	0.272144	0.246514	0.0906044	0.318628	0.213335	0.126782	0.0795209	0.259996	0.339145	0.0616272	0.330982	0.230068	0.283996	0.374141	0.297496	1	0.17888
Symptom 71	0.138103	0.117775	0.0054546	-0.0250562	-0.0633	-0.0173632	-0.0901733	-0.0341343	-0.0796479	0.0887719	0.0783541	0.0807491	-0.049603	0.168452	0.0814798	0.121987	0.0967255	0.0583057	0.129523	0.0868607	0.0779785	0.0973879	0.121442	0.104637	0.0184065	0.103898	0.115113	0.0533147	0.00689216	0.123598	0.15277	0.00390628	0.129819	0.174055	0.17999	0.141399	0.130011	0.17888	1
