# Supplementary material for: Feature Selection and Prediction of Pediatric Tuina in Attention Deficit/Hyperactivity Disorder Management: A Machine Learning Approach Based on Parent-Reported Children’s Constitution
Source: Bioengineering (Basel). 2025 Sep 23;12(10):1012. doi: 10.3390/bioengineering12101012 (PMC12561778; doi:10.3390/bioengineering12101012)
Supplement: Supplementary file 1 [file bioengineering-12-01012-s001.zip › S3d.xlsx]

## Sheet: sele_cor_p
	Symptom 1	Symptom 2	Symptom 4	Symptom 5	Symptom 6	Symptom 8	Symptom 9	Symptom 10	Symptom 11	Symptom 14	Symptom 16	Symptom 22	Symptom 23	Symptom 27	Symptom 28	Symptom 29	Symptom 33	Symptom 35	Symptom 36	Symptom 37	Symptom 38	Symptom 40	Symptom 41	Symptom 43	Symptom 45	Symptom 49	Symptom 51	Symptom 52	Symptom 54	Symptom 55	Symptom 56	Symptom 57	Symptom 60	Symptom 61	Symptom 62	Symptom 64	Symptom 66	Symptom 69	Symptom 71
Symptom 1	0	4.61779e-10	0.485979	0.451738	0.902043	0.0168565	0.00323081	0.288109	0.936693	0.620305	0.238126	0.0322658	3.61306e-07	0.893181	0.0913069	0.261969	0.00963011	0.0441293	0.158339	0.00379437	4.49565e-06	0.956131	0.577693	0.647232	0.249756	0.201522	6.3968e-08	1.2239e-05	0.760717	0.408358	0.681853	0.442183	0.376771	0.0491301	0.768554	0.919907	0.737131	0.710523	1.11432e-05
Symptom 2	4.61779e-10	0	0.000304918	1.60886e-06	0.240572	0.127786	0.00302848	0.00292536	0.162687	0.00184454	6.21826e-07	0.026842	0.853631	3.06226e-05	0.0105595	0.0217003	0.00373221	0.0180775	0.00103974	5.85959e-10	0.759636	0.0126198	0.000142223	0.0173344	0.0255883	3.68769e-05	0.00109566	0.0259133	0.000182132	0.00115148	0.00868379	0.0105963	1.32302e-10	1.3162e-06	1.58116e-05	7.23035e-05	0.0544386	2.65197e-05	0.000182524
Symptom 4	0.485979	0.000304918	0	1.05873e-14	0.279354	0.732384	0.551737	0.0944914	0.452794	7.97644e-31	8.85049e-07	0.0473964	0.214854	0.329592	0.189143	0.086267	0.000142588	0.00282709	1.83932e-11	3.97367e-05	0.617321	0.00418726	0.832109	0.547929	0.0106466	0.0419444	0.00560345	0.570636	0.238693	0.385283	0.0226061	0.1111	8.04724e-05	0.848309	0.713692	0.0309084	0.995153	0.000655326	0.862882
Symptom 5	0.451738	1.60886e-06	1.05873e-14	0	0.155313	0.864868	0.497721	0.841407	0.14797	1.24908e-05	0.0128972	0.813125	0.267284	0.15523	0.607702	0.75493	0.732084	0.921473	0.00508553	0.00909297	0.98341	0.637847	0.441635	0.0638211	0.0768807	0.671981	0.565228	0.0453622	0.329189	0.0526573	0.584507	0.473903	0.00254478	0.338631	0.173489	0.673292	0.897464	0.110097	0.427509
Symptom 6	0.902043	0.240572	0.279354	0.155313	0	0.392611	0.984897	0.231209	0.725159	0.709752	0.802576	0.263859	0.194572	0.705573	0.933585	0.286827	0.133236	0.808106	0.779934	0.965277	0.150704	0.615741	0.906427	0.830783	0.985869	0.515657	0.451781	0.332356	0.518676	0.511901	0.151801	0.911072	0.596764	0.0258968	0.676667	0.143374	0.920529	0.251	0.0448311
Symptom 8	0.0168565	0.127786	0.732384	0.864868	0.392611	0	9.52464e-30	8.87517e-06	3.73187e-09	0.514315	0.0210378	2.02518e-06	4.12552e-18	2.0239e-05	9.56414e-07	1.77528e-06	0.27556	7.70219e-09	0.118818	0.199782	7.19187e-45	0.406338	0.016204	0.34214	0.0497794	0.0210561	0.0295048	0.00991782	0.000785372	0.000444375	0.128798	0.00293876	0.592503	0.0519932	0.874402	0.824728	0.217779	0.430614	0.582457
Symptom 9	0.00323081	0.00302848	0.551737	0.497721	0.984897	9.52464e-30	0	6.95118e-19	2.91323e-15	0.364405	0.0544595	4.39424e-05	0.00493109	3.01697e-06	0.287216	1.05487e-11	0.00169236	0.876662	0.335099	0.00407871	0.000103055	0.647579	0.227074	0.294193	0.34658	0.00721254	3.00083e-05	0.000396504	9.56629e-12	8.0786e-06	0.423944	0.0929133	0.273792	5.21354e-05	0.00639542	0.00057099	0.0615994	0.000748406	0.00422408
Symptom 10	0.288109	0.00292536	0.0944914	0.841407	0.231209	8.87517e-06	6.95118e-19	0	2.82871e-06	0.110533	0.000122728	0.962687	0.0276717	0.00014381	0.0286267	1.24436e-05	0.000932562	0.0295129	0.000963556	0.000158067	0.580931	9.74718e-38	0.00215138	0.160093	1.2907e-06	0.000291103	1.43004e-07	5.6452e-07	1.81903e-06	3.90899e-06	5.68023e-05	1.76508e-05	2.28027e-05	3.27362e-14	5.71788e-05	2.35819e-05	3.73814e-07	0.00139926	0.27966
Symptom 11	0.936693	0.162687	0.452794	0.14797	0.725159	3.73187e-09	2.91323e-15	2.82871e-06	0	0.502124	0.282618	0.0353585	0.00669699	0.000526799	0.00140176	7.40626e-05	0.291741	0.810946	0.00419286	4.8402e-06	0.000789016	0.839754	4.38032e-14	0.101073	0.447205	0.00019368	0.00254298	0.0920891	2.38356e-05	5.45599e-06	7.07532e-06	0.0543604	0.122861	0.000580153	2.48435e-08	4.18396e-06	1.28599e-05	0.0569981	0.0115419
Symptom 14	0.620305	0.00184454	7.97644e-31	1.24908e-05	0.709752	0.514315	0.364405	0.110533	0.502124	0	3.86357e-29	0.0834382	0.0722185	2.91155e-06	0.0063867	0.0613834	0.000654477	4.92058e-05	6.90953e-35	3.48025e-11	0.0808112	1.92989e-05	0.0494453	0.298118	0.0463896	5.00059e-07	0.00202321	0.623248	0.367021	0.370963	0.00105071	0.964401	0.00395065	0.0200892	0.277658	3.25859e-05	0.0871757	0.000236446	0.00485827
Symptom 16	0.238126	6.21826e-07	8.85049e-07	0.0128972	0.802576	0.0210378	0.0544595	0.000122728	0.282618	3.86357e-29	0	9.31733e-05	0.00151014	3.01e-51	6.71828e-12	2.83145e-09	9.43074e-06	0.00736712	3.33196e-11	2.38842e-16	0.676196	2.46005e-09	0.000156983	5.70346e-11	5.33589e-07	2.62927e-20	5.27914e-14	0.000330266	0.131278	5.84455e-25	5.62355e-14	0.0502732	8.02492e-11	1.05525e-10	6.49834e-09	1.22945e-11	9.9409e-10	2.85085e-17	0.0129665
Symptom 22	0.0322658	0.026842	0.0473964	0.813125	0.263859	2.02518e-06	4.39424e-05	0.962687	0.0353585	0.0834382	9.31733e-05	0	0.528956	0.0166851	0.180465	0.285221	1.31967e-08	1.06594e-07	1.20913e-05	0.00760079	4.8229e-10	2.72667e-06	4.46023e-09	9.07288e-12	0.0165079	0.000695375	0.00674529	0.46449	0.981876	0.00123892	4.37153e-24	0.00490178	6.6909e-07	0.0571777	1.19459e-06	0.000588956	0.12254	3.37338e-07	0.0104407
Symptom 23	3.61306e-07	0.853631	0.214854	0.267284	0.194572	4.12552e-18	0.00493109	0.0276717	0.00669699	0.0722185	0.00151014	0.528956	0	8.51094e-06	3.68875e-13	1.0609e-07	0.196569	0.0237288	0.0251341	0.000185698	6.23244e-47	0.866025	0.949582	0.0252369	4.45558e-08	1.25894e-05	0.000248799	3.72731e-09	0.000676539	0.0125024	0.0159562	1.87904e-05	0.13911	0.0665426	0.235627	0.381928	0.455783	0.468806	0.116064
Symptom 27	0.893181	3.06226e-05	0.329592	0.15523	0.705573	2.0239e-05	3.01697e-06	0.00014381	0.000526799	2.91155e-06	3.01e-51	0.0166851	8.51094e-06	0	2.10495e-26	5.96407e-27	0.000283201	0.00542429	3.12184e-08	4.43338e-16	0.0651971	1.10393e-07	2.72497e-07	5.48824e-11	3.84871e-08	2.49504e-23	3.11154e-18	5.66184e-07	0.00228762	2.66583e-27	5.405e-17	0.0340727	1.26592e-15	1.20948e-12	4.98858e-10	4.35369e-11	2.743e-10	5.54251e-18	7.78609e-08
Symptom 28	0.0913069	0.0105595	0.189143	0.607702	0.933585	9.56414e-07	0.287216	0.0286267	0.00140176	0.0063867	6.71828e-12	0.180465	3.68875e-13	2.10495e-26	0	3.37773e-29	0.000685341	0.129993	0.00016638	2.0225e-10	2.17564e-11	0.321722	0.0463987	1.60359e-05	5.35187e-06	8.06989e-16	3.98596e-11	1.77511e-06	0.00569954	6.25511e-13	7.49566e-16	0.0166898	1.16254e-05	5.72255e-09	2.34798e-08	1.30695e-05	0.000498332	1.07574e-05	0.00976238
Symptom 29	0.261969	0.0217003	0.086267	0.75493	0.286827	1.77528e-06	1.05487e-11	1.24436e-05	7.40626e-05	0.0613834	2.83145e-09	0.285221	1.0609e-07	5.96407e-27	3.37773e-29	0	0.478491	0.481516	6.14913e-07	2.51154e-14	4.53819e-06	0.0145506	4.08076e-05	0.000150947	9.49634e-05	3.54354e-09	4.17423e-11	0.000114297	1.47115e-05	8.65148e-09	0.000155867	0.000910258	1.96614e-07	6.46874e-08	7.44211e-10	3.71659e-09	1.88727e-05	6.92163e-06	0.000105805
Symptom 33	0.00963011	0.00373221	0.000142588	0.732084	0.133236	0.27556	0.00169236	0.000932562	0.291741	0.000654477	9.43074e-06	1.31967e-08	0.196569	0.000283201	0.000685341	0.478491	0	8.86974e-11	1.24717e-08	4.53049e-07	0.000290331	2.72529e-12	7.62609e-15	7.13251e-07	5.93156e-05	0.000216404	0.00968343	0.000336565	0.00176394	3.19553e-07	1.70591e-15	0.0369089	9.1388e-11	8.69085e-06	4.20885e-10	0.000788266	0.000987838	1.12998e-12	0.00214238
Symptom 35	0.0441293	0.0180775	0.00282709	0.921473	0.808106	7.70219e-09	0.876662	0.0295129	0.810946	4.92058e-05	0.00736712	1.06594e-07	0.0237288	0.00542429	0.129993	0.481516	8.86974e-11	0	5.31964e-21	1.06017e-11	7.26458e-31	1.26398e-14	1.31774e-11	1.04712e-05	1.5962e-15	3.6097e-06	0.00014051	1.40021e-05	4.83283e-05	0.0398711	0.00302555	0.00326221	1.16711e-05	3.59155e-05	0.00654676	8.40351e-08	0.00115139	3.60282e-05	0.0646511
Symptom 36	0.158339	0.00103974	1.83932e-11	0.00508553	0.779934	0.118818	0.335099	0.000963556	0.00419286	6.90953e-35	3.33196e-11	1.20913e-05	0.0251341	3.12184e-08	0.00016638	6.14913e-07	1.24717e-08	5.31964e-21	0	4.27567e-39	0.000262608	1.29698e-16	6.68725e-12	3.44864e-10	6.97652e-08	2.02232e-13	2.78652e-05	4.69843e-05	0.00103679	0.000143818	1.47105e-08	1.68258e-05	4.56582e-09	2.03935e-07	6.36198e-06	1.49594e-16	1.81883e-09	7.1707e-14	3.81606e-05
Symptom 37	0.00379437	5.85959e-10	3.97367e-05	0.00909297	0.965277	0.199782	0.00407871	0.000158067	4.8402e-06	3.48025e-11	2.38842e-16	0.00760079	0.000185698	4.43338e-16	2.0225e-10	2.51154e-14	4.53049e-07	1.06017e-11	4.27567e-39	0	0.502166	4.2647e-12	6.7826e-17	3.24003e-20	4.1785e-08	4.9787e-25	4.95206e-18	9.17805e-05	8.9986e-06	1.60984e-12	9.49715e-15	3.0725e-05	7.60773e-25	1.32792e-18	7.40172e-14	1.25844e-23	1.02977e-17	2.06469e-15	0.00586175
Symptom 38	4.49565e-06	0.759636	0.617321	0.98341	0.150704	7.19187e-45	0.000103055	0.580931	0.000789016	0.0808112	0.676196	4.8229e-10	6.23244e-47	0.0651971	2.17564e-11	4.53819e-06	0.000290331	7.26458e-31	0.000262608	0.502166	0	4.55074e-07	1.89788e-08	0.00614345	0.623009	0.158891	0.456464	0.412651	0.954293	0.261001	0.275208	0.526814	0.372717	0.654935	0.208037	0.00104592	0.068984	0.226017	0.0134081
Symptom 40	0.956131	0.0126198	0.00418726	0.637847	0.615741	0.406338	0.647579	9.74718e-38	0.839754	1.92989e-05	2.46005e-09	2.72667e-06	0.866025	1.10393e-07	0.321722	0.0145506	2.72529e-12	1.26398e-14	1.29698e-16	4.2647e-12	4.55074e-07	0	1.89221e-27	6.58086e-17	1.77754e-07	1.69711e-11	1.95448e-06	9.32306e-07	0.000926106	1.10252e-09	1.37706e-13	2.50151e-05	2.46631e-14	2.43555e-23	3.61662e-15	6.51862e-13	2.33576e-17	3.50945e-18	0.0019957
Symptom 41	0.577693	0.000142223	0.832109	0.441635	0.906427	0.016204	0.227074	0.00215138	4.38032e-14	0.0494453	0.000156983	4.46023e-09	0.949582	2.72497e-07	0.0463987	4.08076e-05	7.62609e-15	1.31774e-11	6.68725e-12	6.7826e-17	1.89788e-08	1.89221e-27	0	1.31519e-19	7.38963e-07	1.88011e-08	0.0011709	0.000642688	5.23911e-06	6.65025e-12	8.01876e-18	0.000148912	1.62389e-13	1.85729e-07	5.43823e-43	1.00171e-22	1.14136e-05	1.5918e-18	0.000113655
Symptom 43	0.647232	0.0173344	0.547929	0.0638211	0.830783	0.34214	0.294193	0.160093	0.101073	0.298118	5.70346e-11	9.07288e-12	0.0252369	5.48824e-11	1.60359e-05	0.000150947	7.13251e-07	1.04712e-05	3.44864e-10	3.24003e-20	0.00614345	6.58086e-17	1.31519e-19	0	1.07274e-07	4.65519e-13	1.07251e-07	4.02083e-06	0.0127157	3.48066e-09	9.20703e-28	0.00453874	1.64689e-18	1.06047e-07	1.41807e-12	2.88147e-24	5.39546e-11	2.22959e-15	0.000893205
Symptom 45	0.249756	0.0255883	0.0106466	0.0768807	0.985869	0.0497794	0.34658	1.2907e-06	0.447205	0.0463896	5.33589e-07	0.0165079	4.45558e-08	3.84871e-08	5.35187e-06	9.49634e-05	5.93156e-05	1.5962e-15	6.97652e-08	4.1785e-08	0.623009	1.77754e-07	7.38963e-07	1.07274e-07	0	1.32136e-13	6.55355e-07	3.56336e-10	0.00246063	2.28455e-05	0.000960572	1.98071e-08	4.88883e-06	5.11538e-05	0.0288483	0.0503284	0.244389	0.00404466	0.56
Symptom 49	0.201522	3.68769e-05	0.0419444	0.671981	0.515657	0.0210561	0.00721254	0.000291103	0.00019368	5.00059e-07	2.62927e-20	0.000695375	1.25894e-05	2.49504e-23	8.06989e-16	3.54354e-09	0.000216404	3.6097e-06	2.02232e-13	4.9787e-25	0.158891	1.69711e-11	1.88011e-08	4.65519e-13	1.32136e-13	0	8.58784e-27	1.2083e-08	0.0013096	1.1863e-20	2.25122e-20	0.00738573	4.87982e-24	3.75668e-18	3.02994e-13	3.29065e-17	3.17429e-13	3.78175e-25	0.000971732
Symptom 51	6.3968e-08	0.00109566	0.00560345	0.565228	0.451781	0.0295048	3.00083e-05	1.43004e-07	0.00254298	0.00202321	5.27914e-14	0.00674529	0.000248799	3.11154e-18	3.98596e-11	4.17423e-11	0.00968343	0.00014051	2.78652e-05	4.95206e-18	0.456464	1.95448e-06	0.0011709	1.07251e-07	6.55355e-07	8.58784e-27	0	5.8924e-10	2.41967e-05	3.25112e-15	4.94204e-11	0.0012966	6.12201e-11	4.77913e-14	2.97869e-08	1.54503e-10	3.4673e-10	8.28745e-12	0.000255293
Symptom 52	1.2239e-05	0.0259133	0.570636	0.0453622	0.332356	0.00991782	0.000396504	5.6452e-07	0.0920891	0.623248	0.000330266	0.46449	3.72731e-09	5.66184e-07	1.77511e-06	0.000114297	0.000336565	1.40021e-05	4.69843e-05	9.17805e-05	0.412651	9.32306e-07	0.000642688	4.02083e-06	3.56336e-10	1.2083e-08	5.8924e-10	0	2.88755e-05	4.60035e-08	3.80632e-08	3.23055e-05	0.000674519	6.47849e-09	1.42911e-07	9.4165e-07	5.21375e-05	5.56629e-05	0.0911685
Symptom 54	0.760717	0.000182132	0.238693	0.329189	0.518676	0.000785372	9.56629e-12	1.81903e-06	2.38356e-05	0.367021	0.131278	0.981876	0.000676539	0.00228762	0.00569954	1.47115e-05	0.00176394	4.83283e-05	0.00103679	8.9986e-06	0.954293	0.000926106	5.23911e-06	0.0127157	0.00246063	0.0013096	2.41967e-05	2.88755e-05	0	9.68669e-14	2.64747e-07	6.83623e-09	0.00538227	6.12841e-07	1.21667e-05	1.34791e-09	0.000183212	0.0116754	0.827254
Symptom 55	0.408358	0.00115148	0.385283	0.0526573	0.511901	0.000444375	8.0786e-06	3.90899e-06	5.45599e-06	0.370963	5.84455e-25	0.00123892	0.0125024	2.66583e-27	6.25511e-13	8.65148e-09	3.19553e-07	0.0398711	0.000143818	1.60984e-12	0.261001	1.10252e-09	6.65025e-12	3.48066e-09	2.28455e-05	1.1863e-20	3.25112e-15	4.60035e-08	9.68669e-14	0	4.64357e-48	0.0054761	7.4116e-20	6.61579e-17	1.13675e-37	1.0497e-11	1.10916e-11	5.45162e-17	8.54856e-05
Symptom 56	0.681853	0.00868379	0.0226061	0.584507	0.151801	0.128798	0.423944	5.68023e-05	7.07532e-06	0.00105071	5.62355e-14	4.37153e-24	0.0159562	5.405e-17	7.49566e-16	0.000155867	1.70591e-15	0.00302555	1.47105e-08	9.49715e-15	0.275208	1.37706e-13	8.01876e-18	9.20703e-28	0.000960572	2.25122e-20	4.94204e-11	3.80632e-08	2.64747e-07	4.64357e-48	0	3.55455e-05	8.49827e-24	1.2741e-18	4.58393e-28	8.88647e-21	1.94691e-11	1.79825e-28	1.14089e-06
Symptom 57	0.442183	0.0105963	0.1111	0.473903	0.911072	0.00293876	0.0929133	1.76508e-05	0.0543604	0.964401	0.0502732	0.00490178	1.87904e-05	0.0340727	0.0166898	0.000910258	0.0369089	0.00326221	1.68258e-05	3.0725e-05	0.526814	2.50151e-05	0.000148912	0.00453874	1.98071e-08	0.00738573	0.0012966	3.23055e-05	6.83623e-09	0.0054761	3.55455e-05	0	5.91347e-05	0.607943	0.000299804	0.00520346	0.053764	0.0508059	0.901567
Symptom 60	0.376771	1.32302e-10	8.04724e-05	0.00254478	0.596764	0.592503	0.273792	2.28027e-05	0.122861	0.00395065	8.02492e-11	6.6909e-07	0.13911	1.26592e-15	1.16254e-05	1.96614e-07	9.1388e-11	1.16711e-05	4.56582e-09	7.60773e-25	0.372717	2.46631e-14	1.62389e-13	1.64689e-18	4.88883e-06	4.87982e-24	6.12201e-11	0.000674519	0.00538227	7.4116e-20	8.49827e-24	5.91347e-05	0	7.66817e-25	1.12002e-23	6.59278e-21	1.00579e-05	4.04857e-27	3.66177e-05
Symptom 61	0.0491301	1.3162e-06	0.848309	0.338631	0.0258968	0.0519932	5.21354e-05	3.27362e-14	0.000580153	0.0200892	1.05525e-10	0.0571777	0.0665426	1.20948e-12	5.72255e-09	6.46874e-08	8.69085e-06	3.59155e-05	2.03935e-07	1.32792e-18	0.654935	2.43555e-23	1.85729e-07	1.06047e-07	5.11538e-05	3.75668e-18	4.77913e-14	6.47849e-09	6.12841e-07	6.61579e-17	1.2741e-18	0.607943	7.66817e-25	0	1.78511e-19	3.07869e-15	3.56022e-18	1.53887e-13	2.80157e-08
Symptom 62	0.768554	1.58116e-05	0.713692	0.173489	0.676667	0.874402	0.00639542	5.71788e-05	2.48435e-08	0.277658	6.49834e-09	1.19459e-06	0.235627	4.98858e-10	2.34798e-08	7.44211e-10	4.20885e-10	0.00654676	6.36198e-06	7.40172e-14	0.208037	3.61662e-15	5.43823e-43	1.41807e-12	0.0288483	3.02994e-13	2.97869e-08	1.42911e-07	1.21667e-05	1.13675e-37	4.58393e-28	0.000299804	1.12002e-23	1.78511e-19	0	6.18732e-23	3.48588e-15	4.2447e-20	9.14419e-09
Symptom 64	0.919907	7.23035e-05	0.0309084	0.673292	0.143374	0.824728	0.00057099	2.35819e-05	4.18396e-06	3.25859e-05	1.22945e-11	0.000588956	0.381928	4.35369e-11	1.30695e-05	3.71659e-09	0.000788266	8.40351e-08	1.49594e-16	1.25844e-23	0.00104592	6.51862e-13	1.00171e-22	2.88147e-24	0.0503284	3.29065e-17	1.54503e-10	9.4165e-07	1.34791e-09	1.0497e-11	8.88647e-21	0.00520346	6.59278e-21	3.07869e-15	6.18732e-23	0	5.68259e-20	9.57784e-35	6.80698e-06
Symptom 66	0.737131	0.0544386	0.995153	0.897464	0.920529	0.217779	0.0615994	3.73814e-07	1.28599e-05	0.0871757	9.9409e-10	0.12254	0.455783	2.743e-10	0.000498332	1.88727e-05	0.000987838	0.00115139	1.81883e-09	1.02977e-17	0.068984	2.33576e-17	1.14136e-05	5.39546e-11	0.244389	3.17429e-13	3.4673e-10	5.21375e-05	0.000183212	1.10916e-11	1.94691e-11	0.053764	1.00579e-05	3.56022e-18	3.48588e-15	5.68259e-20	0	5.5006e-22	3.56493e-05
Symptom 69	0.710523	2.65197e-05	0.000655326	0.110097	0.251	0.430614	0.000748406	0.00139926	0.0569981	0.000236446	2.85085e-17	3.37338e-07	0.468806	5.54251e-18	1.07574e-05	6.92163e-06	1.12998e-12	3.60282e-05	7.1707e-14	2.06469e-15	0.226017	3.50945e-18	1.5918e-18	2.22959e-15	0.00404466	3.78175e-25	8.28745e-12	5.56629e-05	0.0116754	5.45162e-17	1.79825e-28	0.0508059	4.04857e-27	1.53887e-13	4.2447e-20	9.57784e-35	5.5006e-22	0	1.13072e-08
Symptom 71	1.11432e-05	0.000182524	0.862882	0.427509	0.0448311	0.582457	0.00422408	0.27966	0.0115419	0.00485827	0.0129665	0.0104407	0.116064	7.78609e-08	0.00976238	0.000105805	0.00214238	0.0646511	3.81606e-05	0.00586175	0.0134081	0.0019957	0.000113655	0.000893205	0.56	0.000971732	0.000255293	0.0911685	0.827254	8.54856e-05	1.14089e-06	0.901567	3.66177e-05	2.80157e-08	9.14419e-09	6.80698e-06	3.56493e-05	1.13072e-08	0
